# Supplementary material for: Cryopreservation of microglia enables single-cell RNA sequencing with minimal effects on disease-related gene expression patterns
Source: iScience. 2021 Mar 25;24(4):102357. doi: 10.1016/j.isci.2021.102357 (PMC8044433; doi:10.1016/j.isci.2021.102357)
Supplement: Table S1. Differentially expressed genes, related to figures 2 and 4 — The 538 DEGs, showing a fold change of >|1.5| and false discovery rate of <0.05, are listed. The gene symbol identifier (Gene ID), the total number of counts detected (Total Counts), the values for the comparisons between conditions (cryopreserved versus fresh), the false discovery rate (FDR), ratio, and fold change are given. The least square mean (LSMean) of the normalized expression value for each gene cryopreserved and fresh cells is listed. [file mmc2.xlsx]

## Sheet: Sheet1
Gene ID	Total counts	FDR step up (cryopreserved vs. fresh)	Ratio (cryopreserved vs. fresh)	Fold change (cryopreserved vs. fresh)	LSMean (cryopreserved)	LSMean (fresh)
ADAMTS4	197329	1.93545e-10	1.62233	1.62233	10.8654	6.69739
ADAP1	859684	4.39598e-41	1.52645	1.52645	45.9385	30.095
ADGRE5	1.4996e+06	4.84903e-68	1.69822	1.69822	84.3982	49.6981
ADM	298784	8.86028e-112	6.43117	6.43117	25.7946	4.01087
ADRA2A	45248.3	2.08e-09	1.92334	1.92334	2.69585	1.40165
AFF4	4.21769e+06	1.86944e-255	1.94235	1.94235	252.378	129.934
AGO2	423221	8.27311e-16	1.54591	1.54591	22.7586	14.7218
AHI1	253219	3.73618e-44	2.12572	2.12572	15.7495	7.40899
AK1	108503	0.0407356	0.661664	-1.51134	3.50757	5.30114
AKAP12	282669	2.50002e-17	1.77397	1.77397	16.2367	9.15275
AKR1E2	82171.4	9.30056e-06	1.79408	1.79408	4.74457	2.64457
AMPD2	477641	1.00223e-32	1.69532	1.69532	26.8602	15.8438
ANKAR	561033	3.16815e-10	0.664735	-1.50436	18.1952	27.372
ANKRD34A	65068.4	0.000296785	1.52443	1.52443	3.47472	2.27936
ANKRD42	202714	6.84736e-20	1.94107	1.94107	12.1265	6.24731
ANKRD49	1.32722e+06	7.13945e-17	0.654798	-1.52719	42.5936	65.0485
ANKRD9	1.64187e+06	1.88181e-209	2.33689	2.33689	106.124	45.4124
ANKS1B	110837	0.000309148	1.61507	1.61507	6.08969	3.77055
AREG	44856.2	2.07714e-07	2.31818	2.31818	2.89011	1.24672
ARF6	4.12584e+06	2.26869e-134	1.55064	1.55064	222.202	143.297
ARG2	219124	8.94401e-13	1.54455	1.54455	11.7782	7.62565
ARHGAP26	1.00733e+06	2.87526e-34	1.61521	1.61521	55.3477	34.2665
ARHGEF1	1.9241e+06	1.02928e-67	1.52203	1.52203	102.668	67.4548
ARL4A	796531	1.13439e-193	3.32011	3.32011	58.2998	17.5596
ARL4D	98661.5	2.59383e-38	3.13214	3.13214	7.08743	2.26281
ARL5B	244747	3.04147e-34	2.11372	2.11372	15.1865	7.18474
ARMCX4	208808	1.07421e-18	1.81906	1.81906	12.1331	6.66996
ARRDC3	7.78143e+06	9.7174e-125	1.64635	1.64635	431.514	262.103
ARRDC4	119778	9.53789e-52	4.62639	4.62639	9.62158	2.07972
ASXL1	945271	4.95545e-42	1.55439	1.55439	50.9698	32.7908
ATF3	5.61578e+06	0	4.83705	4.83705	456.028	94.278
ATG9B	39124.6	7.31894e-06	1.72628	1.72628	2.21902	1.28543
ATOH7	62776	6.23385e-08	1.80988	1.80988	3.63927	2.01078
ATPSCKMT	94996.9	8.14321e-05	0.575874	-1.73649	2.78198	4.83089
ATXN7L2	68276.6	5.10633e-06	1.6397	1.6397	3.77886	2.30461
BAG3	559248	2.08942e-70	2.13438	2.13438	34.8426	16.3244
BAMBI	60471.5	1.25345e-13	2.4686	2.4686	3.99272	1.6174
BCL2A1	564292	1.37799e-49	1.98433	1.98433	34.0831	17.1762
BCL6	833101	8.16017e-154	2.83369	2.83369	57.8521	20.4158
BCL6B	31504.7	8.60069e-07	1.64031	1.64031	1.74399	1.0632
BEX2	166647	0.0110748	0.659721	-1.51579	5.37615	8.14913
BHLHE40	283291	5.1913e-12	1.52739	1.52739	15.1428	9.91414
BICRA	275825	4.41406e-14	1.56046	1.56046	14.9014	9.54936
BIRC3	77041.4	0.000315289	1.55132	1.55132	4.15007	2.67518
BLZF1	217499	0.000697556	0.665557	-1.5025	7.05989	10.6075
BRD2	5.30793e+06	1.35094e-288	1.97081	1.97081	319.645	162.19
BRF1	411539	3.96847e-24	1.5645	1.5645	22.2618	14.2293
BTG1	6.40076e+06	1.47036e-227	1.90945	1.90945	380.129	199.077
BTG2	1.84831e+07	0	2.13169	2.13169	1150.94	539.918
C14H11orf71	575496	2.14928e-28	1.68168	1.68168	32.2393	19.1709
C14H11orf96	231128	1.66061e-11	2.21606	2.21606	14.6244	6.59929
C1GALT1C1	1.11496e+06	5.73056e-14	0.651807	-1.5342	35.6672	54.7205
CACNA1G	33858.7	7.23699e-09	1.76718	1.76718	1.94142	1.0986
CAGE1	146858	4.28145e-07	1.5897	1.5897	8.00675	5.03665
CAMK2N1	58953.6	1.1431e-05	0.505722	-1.97737	1.56854	3.10158
CAMKK1	260318	2.06628e-17	1.51482	1.51482	13.8573	9.14782
CASP5	1.11655e+06	1.92807e-13	0.664685	-1.50447	36.2094	54.4761
CATIP	1.10704e+06	4.47722e-79	1.93421	1.93421	66.1207	34.1849
CBLN3	138800	1.12432e-06	1.54162	1.54162	7.45363	4.83494
CBX4	424252	8.70415e-27	1.66214	1.66214	23.6345	14.2193
CCDC9	249300	5.818e-34	2.28356	2.28356	15.9666	6.99197
CCL3	2.28027e+06	5.18727e-230	2.514	2.514	151.604	60.3038
CCL5	805952	6.48632e-168	6.59511	6.59511	69.9124	10.6006
CCNE1	71687.9	5.19959e-08	1.55254	1.55254	3.86319	2.4883
CCNH	1.29865e+06	3.80703e-47	1.53973	1.53973	69.6957	45.2649
CCNL1	1.11691e+07	0	2.4481	2.4481	735.11	300.278
CCZ1	568296	3.82333e-08	0.664347	-1.50524	18.4232	27.7313
CD5L	271076	1.79864e-06	0.560323	-1.78469	7.78172	13.8879
CD7	65105.3	0.00203747	1.73298	1.73298	3.69926	2.13462
CD83	1.35882e+07	0	2.71096	2.71096	928.88	342.639
CDADC1	112690	1.55607e-17	1.94534	1.94534	6.74769	3.46865
CDC42EP4	174066	3.73213e-14	1.7076	1.7076	9.82207	5.75197
CDC6	53112.8	0.000227341	1.55427	1.55427	2.86377	1.84252
CDK16	207517	8.83677e-12	1.57924	1.57924	11.2773	7.14098
CDKL2	74217.3	1.01625e-07	1.55016	1.55016	3.99646	2.57809
CDKN1A	798929	1.64167e-192	3.39681	3.39681	58.8938	17.338
CDV3	5.25258e+06	1.92366e-135	1.51164	1.51164	279.312	184.774
CENPN	96530.9	2.01312e-09	1.79	1.79	5.56786	3.11053
CEP250	259364	2.73215e-09	1.50042	1.50042	13.7404	9.15772
CETN2	449153	5.00946e-09	0.624408	-1.60152	13.9398	22.3249
CHMP3	349273	2.1871e-07	0.619084	-1.61529	10.7742	17.4035
CHRNE	434715	8.01234e-40	1.75139	1.75139	24.8225	14.173
CIART	73315.9	1.81461e-06	1.58976	1.58976	3.99728	2.51439
CITED4	413793	2.57902e-115	3.52396	3.52396	30.8479	8.75374
CKAP2	72604.3	1.82727e-14	2.12133	2.12133	4.51186	2.1269
CKS2	630852	1.35567e-99	2.43881	2.43881	41.4597	17
CLCN2	246345	2.81926e-12	1.52287	1.52287	13.1484	8.63392
CNGA4	34947.2	0.00987819	1.53143	1.53143	1.87049	1.2214
CNTROB	470899	1.3031e-28	1.78869	1.78869	27.152	15.1799
CSF1	153736	7.34973e-49	4.64052	4.64052	12.3587	2.66322
CSNK1G2	900672	9.92153e-35	1.50941	1.50941	47.8588	31.707
CSRNP1	2.09668e+06	0	2.97356	2.97356	148.033	49.783
CTH	285759	1.25756e-27	1.90739	1.90739	16.9626	8.89306
CXCL8	751387	3.87977e-99	3.47208	3.47208	55.7636	16.0606
CYB5D2	955741	1.12349e-41	1.63981	1.63981	52.8985	32.2589
DCAF4L1	69139.1	7.1869e-05	0.593765	-1.68417	2.07001	3.48624
DDIT3	4.18761e+06	6.48632e-168	1.69783	1.69783	235.656	138.798
DDN	43933.3	2.49757e-08	2.12	2.12	2.72944	1.28747
DDX3X	7.59666e+06	6.19737e-203	1.70943	1.70943	428.875	250.888
DDX3Y	2.73655e+06	2.00541e-235	2.21837	2.21837	173.226	78.087
DES	132987	0.000285062	1.76088	1.76088	7.61274	4.32327
DHRS9	2.23851e+06	1.42346e-16	0.663745	-1.5066	72.523	109.263
DLGAP4	784238	6.04271e-33	1.52614	1.52614	41.9026	27.4567
DLL1	84235.7	1.13048e-12	1.819	1.819	4.89456	2.6908
DNAJA4	177443	6.34873e-23	1.96593	1.96593	10.6741	5.42953
DNAJB1	1.12459e+07	0	3.84209	3.84209	859.869	223.803
DNAJB4	1.39697e+06	6.64671e-42	1.51893	1.51893	74.4652	49.0247
DNAJB5	327766	1.34412e-29	1.9748	1.9748	19.7556	10.0038
DNAJC27	138731	1.67542e-16	1.92304	1.92304	8.26489	4.29782
DNTTIP2	2.55053e+06	4.31438e-138	1.72718	1.72718	144.693	83.7744
DOCK3	49446.9	6.87869e-06	1.74724	1.74724	2.82033	1.61416
DPH3	1.11951e+06	6.45235e-143	2.16617	2.16617	70.1771	32.3968
DPY19L4	238836	0.000303846	0.647503	-1.54439	7.60488	11.7449
DSEL	119610	2.22739e-31	3.08731	3.08731	8.55166	2.76994
DTNB	126300	1.11372e-05	1.52518	1.52518	6.74622	4.42324
DUSP1	5.20506e+07	0	2.85672	2.85672	3624.71	1268.84
DUSP10	902421	1.73241e-102	2.34357	2.34357	58.3945	24.9169
DUSP2	247932	1.19211e-123	6.61505	6.61505	21.5191	3.25305
DUSP5	547128	1.45658e-50	2.14493	2.14493	34.1575	15.9247
DYNLT3	441519	2.88712e-09	0.607963	-1.64484	13.4449	22.1147
DYRK3	43801.4	7.40812e-15	2.45107	2.45107	2.88418	1.1767
EDEM1	200629	6.26897e-11	1.56283	1.56283	10.8471	6.94066
EDN1	67071.8	4.32705e-20	2.97194	2.97194	4.73462	1.59311
EFCAB2	1.54454e+06	2.6847e-94	1.81938	1.81938	89.755	49.3328
EFNB1	386551	7.64108e-21	1.64478	1.64478	21.4261	13.0267
EFNB2	479268	4.14011e-28	1.63869	1.63869	26.5179	16.1823
EGR2	668060	3.70792e-180	4.13841	4.13841	52.1406	12.5992
EGR3	1.65947e+06	1.2799e-247	2.83703	2.83703	115.284	40.6355
EHBP1L1	1.09463e+06	7.02943e-45	1.5002	1.5002	57.9862	38.6524
EHD1	156691	3.27004e-05	1.53121	1.53121	8.38604	5.47675
EIF5	9.51036e+06	7.08473e-187	1.59039	1.59039	518.617	326.095
EMD	1.66475e+06	1.04477e-56	1.51143	1.51143	88.519	58.5663
ENAH	87170.3	6.25824e-12	1.93532	1.93532	5.20777	2.69091
EPHA1	48931.9	2.0418e-05	1.65877	1.65877	2.72329	1.64175
EPM2AIP1	778990	4.16966e-100	2.35609	2.35609	50.5133	21.4394
EPOP	49438.4	4.94768e-06	1.78977	1.78977	2.85141	1.59317
EREG	66075.7	4.80728e-05	1.63163	1.63163	3.64836	2.23602
ERP29	3.61758e+06	2.78228e-75	0.587235	-1.7029	107.45	182.976
ERRFI1	104838	2.75463e-09	1.53551	1.53551	5.61872	3.65919
ETV2	66043.2	0.000229559	1.66825	1.66825	3.68564	2.20928
EVI2B	1.83101e+06	3.43901e-24	0.665774	-1.50201	59.4471	89.2901
EXOC8	504625	3.80282e-24	1.58267	1.58267	27.4526	17.3458
EXT1	334820	1.40952e-27	1.98717	1.98717	20.2356	10.1831
EXTL1	100343	8.91152e-20	2.29311	2.29311	6.43723	2.8072
FAM171A2	110725	0.000795466	0.58423	-1.71165	3.27659	5.60839
FAM193B	396381	5.68367e-17	1.55819	1.55819	21.399	13.7333
FAM53C	2.05431e+06	4.4216e-243	2.46765	2.46765	135.619	54.9588
FAM71A	50926.9	3.60711e-29	3.60169	3.60169	3.82145	1.06102
FBRS	1.14425e+06	6.90812e-78	1.76067	1.76067	65.4979	37.2005
FBXL19	265272	1.24498e-13	1.59729	1.59729	14.4964	9.07563
FGF11	81508.7	1.59342e-18	2.42562	2.42562	5.34558	2.2038
FILIP1L	92156.6	3.93802e-12	1.91277	1.91277	5.47722	2.86351
FKBPL	424981	1.55622e-50	2.03763	2.03763	25.9638	12.7422
FMO4	123286	5.99545e-06	0.591088	-1.6918	3.67917	6.2244
FN1	53175.5	0.0178979	0.481362	-2.07744	1.36301	2.83158
FNDC3B	1.39439e+06	7.47578e-64	1.67953	1.67953	78.0666	46.4811
FOS	2.02579e+07	0	6.51517	6.51517	1753.24	269.101
FOSB	1.03268e+07	0	4.50894	4.50894	824.21	182.795
FOSL2	169874	7.85621e-59	4.23629	4.23629	13.3413	3.14929
FOXJ1	51525.3	1.47087e-16	2.74246	2.74246	3.53686	1.28967
FZD5	127764	2.80241e-10	1.74575	1.74575	7.28448	4.17269
G0S2	1.21001e+06	1.27849e-149	3.23804	3.23804	87.863	27.1346
GADD45A	242032	2.73401e-46	2.8528	2.8528	16.8466	5.9053
GADD45B	1.14404e+07	0	4.5391	4.5391	914.628	201.5
GADD45G	1.46146e+06	9.98371e-82	2.1702	2.1702	91.6827	42.2463
GALC	331008	9.77635e-16	1.57571	1.57571	17.9686	11.4035
GALE	556847	3.95415e-32	1.71758	1.71758	31.5077	18.3442
GIGYF1	1.07557e+06	2.89681e-48	1.62645	1.62645	59.2963	36.4575
GIMAP2	70733.6	0.0126096	0.64953	-1.53958	2.2572	3.47514
GLUL	9.48202e+06	1.05928e-304	1.93455	1.93455	566.381	292.771
GNA11	267976	6.68475e-27	1.9202	1.9202	15.9542	8.30864
GPR137	496599	4.55613e-25	1.62894	1.62894	27.3978	16.8194
GPR161	50434.9	0.000212397	1.52142	1.52142	2.69062	1.76849
GPR183	89971.3	1.56638e-05	1.52995	1.52995	4.81326	3.14601
GPR3	43667.9	2.24515e-07	1.86658	1.86658	2.56718	1.37534
GPR84	212787	6.48951e-24	1.98266	1.98266	12.8476	6.47998
GRASP	1.63862e+06	0	5.45959	5.45959	136.801	25.057
GRIK5	476701	4.12529e-61	2.36791	2.36791	30.9722	13.08
GTF3C1	592326	3.90043e-24	1.50806	1.50806	31.4601	20.8614
GTF3C4	318917	1.70499e-17	1.61423	1.61423	17.5178	10.8521
GTPBP1	208431	8.95364e-16	1.65185	1.65185	11.5769	7.00846
HBEGF	220587	1.97148e-37	2.74266	2.74266	15.1422	5.52099
HEPACAM2	95164.6	1.6925e-06	1.80576	1.80576	5.51116	3.052
HES1	127059	3.30552e-23	3.20239	3.20239	9.19341	2.8708
HES4	88320.7	4.57097e-22	2.71012	2.71012	6.03688	2.22753
HES7	165024	2.97257e-34	3.5245	3.5245	12.303	3.4907
HEXIM1	2.70258e+06	8.24353e-271	2.49085	2.49085	179.052	71.8842
HIC1	109581	2.06139e-13	1.8101	1.8101	6.35302	3.50975
HIC2	318284	6.86397e-13	1.5556	1.5556	17.1687	11.0367
HIST1H2AJ	83939	4.22717e-05	0.637786	-1.56792	2.64446	4.14632
HIST2H2AB	421733	1.13147e-14	0.600078	-1.66645	12.7229	21.2021
HIVEP1	345151	4.19087e-28	1.86021	1.86021	20.2598	10.8911
HK2	3.04744e+06	2.83307e-75	1.56838	1.56838	165.049	105.235
HMGB2	2.23806e+06	2.56211e-175	1.99069	1.99069	135.366	67.9997
HNMT	799199	6.65139e-05	0.63636	-1.57144	25.1387	39.5039
HNRNPU	8.79659e+06	1.14328e-256	1.89886	1.89886	521.123	274.439
HOMER1	319606	2.65472e-75	3.00621	3.00621	22.6486	7.53394
HOXB6	44956.8	3.41499e-07	1.71479	1.71479	2.54181	1.48229
HPDL	43332.7	1.10391e-06	1.96251	1.96251	2.60471	1.32723
HPGDS	1.64756e+06	4.76192e-22	0.65935	-1.51664	53.1309	80.5806
HPS6	521428	5.89638e-10	0.659971	-1.51522	16.8261	25.4952
HSP90AA1	4.34387e+07	0	2.83498	2.83498	3016.94	1064.19
HSP90AB1	2.71223e+07	5.85676e-115	1.56938	1.56938	1469.4	936.296
HSPA12B	36377.8	0.00484151	1.51894	1.51894	1.93911	1.27662
HSPA5	1.42809e+07	6.1974e-146	1.61738	1.61738	785.176	485.463
HSPB1	373981	7.95658e-21	2.48314	2.48314	24.748	9.96642
HSPH1	8.53327e+06	0	2.1981	2.1981	538.143	244.822
ID1	1.63947e+06	0	7.97865	7.97865	147.001	18.4243
ID2	5.35251e+06	1.15039e-252	2.1063	2.1063	331.633	157.448
ID3	132948	1.28828e-71	5.27794	5.27794	11.0165	2.08727
IER3	3.18076e+06	3.21155e-169	1.95195	1.95195	190.742	97.719
IER5	2.2585e+06	5.38865e-244	2.38862	2.38862	147.239	61.642
IER5L	3.59782e+06	1.00396e-143	1.95549	1.95549	215.924	110.419
IFIT2	253177	9.28972e-24	2.31802	2.31802	16.3119	7.03701
IFRD1	913638	6.5373e-173	2.88601	2.88601	63.8495	22.1238
IFT81	131017	3.92932e-08	1.57227	1.57227	7.10455	4.51865
IL1B	671257	1.66731e-78	2.40088	2.40088	43.8487	18.2636
IL1RN	84570.6	0.0195728	1.55629	1.55629	4.56286	2.93189
IL6	244431	4.6918e-12	1.97383	1.97383	14.7296	7.46243
ING4	1.05015e+06	1.63186e-20	0.631761	-1.58288	32.8635	52.0189
INHBA	237450	3.2658e-43	3.5176	3.5176	17.692	5.02957
IP6K1	1.25023e+06	1.44094e-57	1.58942	1.58942	68.157	42.8817
IQCG	488057	4.96807e-47	2.05382	2.05382	29.9183	14.5672
IQCN	90038.6	2.93248e-24	2.99732	2.99732	6.37415	2.12661
IRF4	47601.3	3.5629e-05	1.6845	1.6845	2.66875	1.5843
IRGQ	117250	1.30448e-12	1.85093	1.85093	6.8669	3.70996
ITPKA	37172.6	2.97607e-08	1.60626	1.60626	2.03694	1.26813
ITPKC	240585	8.77046e-12	1.5888	1.5888	13.1131	8.25346
ITPRIPL1	358262	5.63989e-53	2.20923	2.20923	22.6402	10.248
IZUMO1	74689.1	7.89548e-10	2.05779	2.05779	4.58227	2.22679
JUN	6.69788e+07	0	3.58653	3.58653	5019.65	1399.58
JUNB	2.42448e+07	0	2.72135	2.72135	1659.64	609.86
JUND	3.14449e+07	0	2.99438	2.99438	2225.36	743.179
KCNJ2	547178	6.24844e-10	0.625691	-1.59823	17.0068	27.1809
KCTD11	372724	1.03369e-26	1.71404	1.71404	21.0692	12.2921
KDM6B	2.08785e+06	1.22883e-173	2.12691	2.12691	129.888	61.069
KIAA0895	38020.8	1.23742e-05	1.67849	1.67849	2.128	1.26781
KIAA1586	126863	0.000205412	0.609504	-1.64068	3.87016	6.34969
KIFC2	193933	1.27629e-09	1.56206	1.56206	10.4825	6.71069
KLC2	133964	1.37797e-07	1.55471	1.55471	7.22418	4.64665
KLF10	978179	0	4.70101	4.70101	78.8857	16.7806
KLF11	555057	5.41637e-44	1.8444	1.8444	32.4556	17.5968
KLF2	2.58474e+07	0	3.82839	3.82839	1974.3	515.699
KLF4	5.72285e+06	0	7.62679	7.62679	509.363	66.7861
KLF6	3.19794e+07	0	3.48471	3.48471	2375.95	681.823
KLHL15	375862	3.1748e-39	2.24848	2.24848	23.9229	10.6396
KPNA2	255865	1.66078e-05	0.632351	-1.5814	8.01237	12.6708
LDB1	622902	1.80851e-31	1.61861	1.61861	34.2603	21.1665
LETM2	318856	2.33187e-14	1.53965	1.53965	17.1119	11.1141
LFNG	251211	2.51927e-12	1.63463	1.63463	13.8829	8.49298
LIF	75746.2	6.8617e-19	2.99527	2.99527	5.36111	1.78986
LOC100426537	1.04679e+07	0	3.48961	3.48961	778.056	222.964
LOC100426632	2.34384e+07	0	5.0532	5.0532	1923.02	380.555
LOC106993426	82651.7	0.00213812	0.589779	-1.69555	2.46259	4.17545
LOC693947	318717	1.3009e-08	0.642081	-1.55744	10.0886	15.7124
LOC694580	948219	2.35954e-69	1.86	1.86	55.6561	29.9226
LOC697790	758623	1.20261e-30	0.546199	-1.83084	21.3735	39.1313
LOC704512	154044	2.89044e-08	1.52471	1.52471	8.2269	5.39571
LOC705611	279646	1.6013e-11	0.542349	-1.84383	7.83781	14.4516
LOC708732	106743	0.00125946	1.53144	1.53144	5.71328	3.73065
LOC714689	198271	2.84271e-11	1.57138	1.57138	10.7484	6.84013
LOC722929	646632	2.22901e-146	3.32254	3.32254	47.3393	14.2479
LONRF3	85928.8	1.91183e-14	2.21845	2.21845	5.43945	2.45192
LRRC10B	212661	1.00376e-11	1.50409	1.50409	11.2801	7.4996
LRRC23	166645	8.66008e-58	3.46786	3.46786	12.3629	3.56499
LRRC32	36134.9	1.48633e-05	1.63263	1.63263	1.99577	1.22243
LRRIQ3	139079	0.000385307	0.647881	-1.54349	4.4303	6.83813
LSMEM1	32159.6	1.64579e-06	1.69604	1.69604	1.80887	1.06652
LYZ	434800	1.00376e-11	0.580704	-1.72205	12.8104	22.0602
MAB21L3	198680	0.00202155	0.585331	-1.70843	5.88736	10.0582
MAFF	470647	1.61586e-191	5.45639	5.45639	39.2872	7.20022
MAK	53507.2	0.000302555	1.60306	1.60306	2.92917	1.82724
MAP1LC3A	902211	4.60743e-94	2.08708	2.08708	55.6843	26.6805
MAP3K8	6.21835e+06	5.51213e-150	1.62366	1.62366	342.532	210.964
MAPK8IP1	323825	2.18142e-72	2.85631	2.85631	22.5495	7.89461
MARCHP3	339717	4.30359e-05	0.649589	-1.53943	10.8415	16.6898
MARK2	1.70516e+06	3.1215e-64	1.56224	1.56224	92.1729	59.0004
MAST2	352367	1.58389e-15	1.58874	1.58874	19.2055	12.0885
MCL1	8.41604e+06	0	2.36968	2.36968	546.967	230.819
MCMDC2	49617.8	0.00437844	0.627615	-1.59333	1.54553	2.46255
MEPCE	1.58313e+06	1.4261e-109	1.90993	1.90993	94.0293	49.2317
MFHAS1	375563	6.23975e-19	1.53332	1.53332	20.1138	13.1178
MFSD2A	32170.6	9.05807e-06	1.62789	1.62789	1.77432	1.08995
MIDN	1.98589e+06	7.88653e-194	2.17795	2.17795	124.766	57.2858
MINDY1	311342	2.39368e-12	1.51011	1.51011	16.5476	10.9578
MIS12	878890	7.78884e-53	1.63639	1.63639	48.596	29.6971
MLF1	175097	2.7719e-28	2.19232	2.19232	11.0304	5.03139
MLLT1	91533.9	6.05279e-06	1.58779	1.58779	4.98752	3.14117
MLLT6	1.67862e+06	3.24133e-54	1.54238	1.54238	90.1649	58.4581
MLXIP	2.11734e+06	4.18763e-64	1.52114	1.52114	112.946	74.251
MORC2	270734	1.62098e-11	1.50897	1.50897	14.3838	9.53221
MPIG6B	32806.1	0.000123913	1.56682	1.56682	1.7759	1.13345
MROH6	63604	2.60698e-05	1.63298	1.63298	3.51329	2.15145
MT1X	410299	1.36567e-17	1.71011	1.71011	23.1681	13.5477
MT3	37583.3	7.68231e-05	0.59143	-1.69082	1.12205	1.89718
MTHFD2	2.42004e+06	3.70866e-130	1.74928	1.74928	138.108	78.9514
MTHFSD	237343	1.60123e-12	1.52201	1.52201	12.6643	8.32078
MXD1	143225	7.65148e-10	1.58409	1.58409	7.79515	4.92089
MYADM	2.70276e+06	0	2.53661	2.53661	180.3	71.0789
MYD88	144548	7.69932e-15	2.12979	2.12979	8.99763	4.22465
MYLIP	2.15928e+06	5.63468e-119	1.81712	1.81712	125.407	69.0143
MYO19	220013	8.52875e-12	1.66753	1.66753	12.2756	7.36153
MYO1G	137151	5.64214e-05	1.56832	1.56832	7.42792	4.73623
NABP1	1.07812e+06	1.77926e-66	1.83006	1.83006	62.8178	34.3256
NAP1L5	180577	6.20038e-41	2.82763	2.82763	12.5302	4.43134
NDUFB3	308364	6.6259e-14	0.571307	-1.75037	8.97833	15.7154
NDUFV2	1.93064e+06	2.12256e-28	0.656507	-1.52321	62.0718	94.5485
NECAB1	35030.3	0.00172248	0.64002	-1.56245	1.10634	1.7286
NEDD9	528566	1.05105e-47	1.87421	1.87421	31.1307	16.61
NET1	123025	3.29687e-24	2.48562	2.48562	8.14424	3.27654
NFIL3	772018	2.23899e-82	1.92572	1.92572	46.0213	23.8982
NFKBIA	2.01408e+07	0	2.42983	2.42983	1321.78	543.98
NFKBID	939536	3.00933e-158	2.72056	2.72056	64.3078	23.6377
NFKBIZ	1.25892e+06	7.8846e-141	2.3861	2.3861	82.0391	34.3821
NKAPL	339109	3.8888e-17	1.70054	1.70054	19.0976	11.2303
NKX3-1	75798.4	1.42836e-10	1.95611	1.95611	4.5497	2.32588
NLGN2	51591.3	3.08438e-18	2.66264	2.66264	3.50387	1.31594
NLRX1	189140	2.29987e-08	1.51395	1.51395	10.0655	6.64848
NMT1	3.63109e+06	1.80054e-57	0.632713	-1.5805	113.753	179.786
NOCT	161180	7.65204e-11	1.67337	1.67337	9.00803	5.38316
NOTCH4	438394	2.25198e-87	2.64533	2.64533	29.7032	11.2285
NPHP4	374760	3.36997e-09	1.53208	1.53208	20.0627	13.0951
NR4A1	3.30848e+06	0	8.7418	8.7418	300.863	34.4166
NR4A2	2.89341e+06	0	9.23645	9.23645	265.227	28.7152
NR4A3	696703	2.80162e-303	5.89363	5.89363	59.1148	10.0303
NRARP	558934	7.91823e-273	7.31232	7.31232	49.3942	6.75493
NRG2	334404	8.64997e-60	2.84395	2.84395	23.2509	8.17557
NRGN	69235.6	6.83864e-09	0.474006	-2.10968	1.75398	3.70034
NSUN6	550537	2.89754e-25	1.75084	1.75084	31.4314	17.9522
NSUN7	159830	1.54843e-09	1.71339	1.71339	9.03319	5.27211
NUAK2	358198	2.98744e-54	2.15391	2.15391	22.4013	10.4003
NUP188	321745	9.82804e-11	1.53901	1.53901	17.2633	11.2171
ODC1	2.07213e+06	5.33764e-96	1.64254	1.64254	114.781	69.8799
OPRL1	409373	4.41211e-20	1.63013	1.63013	22.5935	13.8599
ORC6	377893	5.25802e-21	1.60864	1.60864	20.7222	12.8818
OSM	1.69732e+06	2.06211e-193	2.84982	2.84982	118.099	41.4408
OSTC	1.97066e+06	5.37825e-39	0.609123	-1.6417	60.0913	98.6521
OTUD1	9.85887e+06	7.16209e-205	1.9158	1.9158	586.361	306.067
PAK4	255915	4.26808e-18	1.609	1.609	14.035	8.72279
PARD6A	80754.9	7.71615e-35	3.27836	3.27836	5.88704	1.79573
PATL1	1.16343e+06	1.41552e-54	1.65898	1.65898	64.754	39.0324
PCF11	2.4156e+06	2.92868e-96	1.58872	1.58872	131.659	82.8714
PCSK7	91591.4	0.000115036	1.50985	1.50985	4.86758	3.22389
PER1	7.1719e+06	0	2.45784	2.45784	472.746	192.342
PFKM	135932	5.08883e-17	2.28503	2.28503	8.70811	3.81094
PGBD4	113825	2.53163e-05	1.56258	1.56258	6.15349	3.93803
PHF24	87141.8	4.24615e-08	1.78316	1.78316	5.01745	2.81379
PHLDA1	177460	5.65998e-21	2.29832	2.29832	11.3948	4.95788
PIGL	1.02425e+06	5.90394e-87	2.05212	2.05212	62.7653	30.5856
PIK3R3	92219.7	1.79308e-22	2.77895	2.77895	6.36008	2.28867
PIM2	74021.1	2.57021e-15	2.27772	2.27772	4.73586	2.07921
PINLYP	38368.8	2.19512e-08	1.83939	1.83939	2.24076	1.21821
PIP5K1A	1.04213e+06	2.16291e-47	1.51353	1.51353	55.4514	36.637
PKN3	111110	2.99717e-06	1.51367	1.51367	5.91237	3.90598
PLA2G6	227543	4.65013e-09	1.50114	1.50114	12.0576	8.03224
PLEK	3.83645e+06	9.47294e-84	1.5782	1.5782	208.421	132.063
PLEKHG1	800126	6.60674e-45	1.71698	1.71698	45.2656	26.3635
PLEKHG2	113704	1.46749e-12	2.01834	2.01834	6.91833	3.42774
PLEKHH3	116786	2.78796e-07	1.50623	1.50623	6.19905	4.1156
PLK3	1.15444e+06	9.3394e-169	2.37573	2.37573	75.1029	31.6125
PLXNA4	158690	4.10527e-35	2.62119	2.62119	10.7159	4.08817
PNMA1	1.80541e+06	2.28568e-81	2.07588	2.07588	111.176	53.5562
PNP	127640	1.65092e-14	1.7373	1.7373	7.26092	4.17942
POU3F1	57415.1	1.93871e-16	2.47511	2.47511	3.79473	1.53316
PPM1N	63283.9	8.00411e-19	2.9269	2.9269	4.44405	1.51835
PPP1R10	6.15504e+06	0	2.35154	2.35154	398.818	169.598
PPP1R12C	313642	7.9536e-13	1.8094	1.8094	18.1804	10.0477
PPP1R13B	257356	7.19227e-12	1.55692	1.55692	13.888	8.92019
PPP1R15A	6.05407e+06	0	3.90608	3.90608	465.061	119.061
PPP1R15B	2.24467e+06	1.31457e-132	1.80608	1.80608	130.004	71.9812
PRKCQ	43715.4	4.83815e-06	1.90244	1.90244	2.59194	1.36242
PRR7	45696.1	7.87216e-07	1.69429	1.69429	2.56899	1.51626
PRRT3	288537	6.38349e-14	1.74161	1.74161	16.4327	9.43536
PTGER4	699561	6.16898e-32	1.65062	1.65062	38.8419	23.5317
PTGS2	63258.5	1.14239e-11	2.57991	2.57991	4.24669	1.64606
PTP4A1	2.05087e+06	7.31886e-293	2.57267	2.57267	137.536	53.4604
PTPRCAP	122883	3.97777e-05	0.643231	-1.55465	3.89461	6.05476
PURB	2.17418e+06	1.79447e-102	1.70185	1.70185	122.488	71.9733
PUS7L	541493	6.01602e-10	0.657059	-1.52193	17.4197	26.5117
RAB11FIP1	84027.5	0.00118381	1.61287	1.61287	4.61364	2.86052
RARA	187781	4.96335e-13	1.64356	1.64356	10.4048	6.33064
RASD1	342335	1.0473e-104	4.04548	4.04548	26.5543	6.56395
RASGEF1B	334751	9.36339e-56	2.44724	2.44724	22.0291	9.00161
RASGRP4	45987.2	0.00219778	1.50295	1.50295	2.43835	1.62237
RASL11A	93249.1	1.85484e-21	2.48259	2.48259	6.17019	2.48539
RASL11B	37654.5	3.84963e-08	1.81184	1.81184	2.184	1.20541
RBBP8	180816	7.92723e-15	1.62757	1.62757	9.97169	6.12675
RBKS	1.01787e+06	5.29754e-171	3.18622	3.18622	73.5278	23.0768
RBM38	276345	1.04803e-16	1.54376	1.54376	14.8501	9.61944
RCN3	370721	1.07101e-11	0.61857	-1.61663	11.4291	18.4767
RGCC	84590.4	8.24405e-29	3.29967	3.29967	6.17931	1.87271
RGS1	5.17824e+07	0	2.14531	2.14531	3233.03	1507.02
RGS16	898090	1.32141e-59	3.1149	3.1149	64.3984	20.6743
RGS2	1.13721e+07	0	2.92807	2.92807	798.705	272.775
RGS3	1.0125e+06	1.65254e-154	2.61091	2.61091	68.2723	26.1489
RLN3	217157	2.75805e-47	2.75202	2.75202	14.9249	5.42323
RNASE4	1.85856e+06	7.85712e-17	0.663187	-1.50787	60.178	90.7407
RND3	108260	1.08742e-05	1.80638	1.80638	6.27055	3.47133
RNF208	61229.9	2.38042e-06	1.68484	1.68484	3.43317	2.03768
RNF227	150713	4.05042e-07	1.56316	1.56316	8.14922	5.21329
RPS6KL1	89404	1.75033e-05	1.51705	1.51705	4.76269	3.13945
RRAD	222817	3.79812e-94	9.40889	9.40889	20.4779	2.17644
RRP12	210511	2.28228e-11	1.55031	1.55031	11.3361	7.31216
RTL5	705865	5.88013e-57	1.99621	1.99621	42.7446	21.4129
S100A8	175175	1.45871e-05	0.128123	-7.805	1.45064	11.3223
S100A9	208197	3.87553e-07	0.099904	-10.0096	1.36773	13.6904
SAMD15	74280.1	2.28747e-05	1.77233	1.77233	4.26488	2.40637
SCAF1	654341	8.4763e-23	1.51185	1.51185	34.7978	23.0167
SCLT1	995129	2.11128e-59	1.78252	1.78252	57.288	32.1387
SCML1	501555	5.33846e-58	2.12618	2.12618	31.198	14.6733
SCX	38953.7	0.00781517	1.63491	1.63491	2.15291	1.31684
SDR42E2	313715	9.11163e-12	1.73978	1.73978	17.8579	10.2644
SEMA6C	52166.4	0.000208396	1.50232	1.50232	2.7654	1.84075
SEPTIN9	94824.4	1.12118e-06	1.53814	1.53814	5.0864	3.30684
SERPINE1	739082	1.74421e-48	2.06611	2.06611	45.4214	21.984
SERTAD1	2.41584e+06	5.97002e-172	1.78331	1.78331	139.104	78.0034
SESN2	197253	4.45176e-13	1.52235	1.52235	10.5264	6.91456
SGK1	3.28366e+06	0	4.55079	4.55079	262.689	57.7239
SGSM2	257364	1.49285e-15	1.75025	1.75025	14.6912	8.39377
SH3PXD2A	323636	3.06325e-17	1.64548	1.64548	17.9424	10.9041
SIAH2	1.34581e+06	9.28935e-68	1.7243	1.7243	76.2888	44.2433
SIDT2	317430	1.3869e-14	1.54264	1.54264	17.0517	11.0536
SLC10A1	31000.7	4.76377e-06	1.5441	1.5441	1.66609	1.079
SLC16A1	53868.3	2.82537e-07	1.93629	1.93629	3.21894	1.66243
SLC20A1	469115	4.74203e-70	2.3093	2.3093	30.1794	13.0686
SLC2A10	147749	6.12923e-08	1.53283	1.53283	7.91167	5.16147
SLC2A3	90267.6	2.34111e-22	2.92924	2.92924	6.34068	2.16462
SLC4A5	57096.2	9.19737e-15	2.13685	2.13685	3.55895	1.66551
SLC6A8	157098	5.62882e-12	1.74611	1.74611	8.9578	5.13014
SLC7A5	63568.3	0.000789298	1.56796	1.56796	3.4424	2.19546
SLC8B1	165564	1.53775e-12	1.87838	1.87838	9.76085	5.19641
SLC9A5	58646.7	2.59573e-09	1.76591	1.76591	3.36162	1.90362
SNAP25	93908.3	3.4735e-11	0.421068	-2.37492	2.17085	5.15558
SNRPC	118163	1.31606e-08	0.542231	-1.84423	3.3113	6.10681
SOCS1	449245	7.95863e-83	3.26103	3.26103	32.6948	10.0259
SOCS3	79882	2.89561e-19	2.56095	2.56095	5.34796	2.08827
SOWAHC	69248.8	6.26821e-12	2.13157	2.13157	4.312	2.02293
SOX4	5.05029e+06	3.16543e-142	2.49589	2.49589	334.851	134.161
SOX8	242822	4.67237e-48	2.67282	2.67282	16.5143	6.17862
SPAG1	193062	5.7328e-11	1.5604	1.5604	10.4299	6.68413
SPAG4	167266	8.27174e-58	3.87567	3.87567	12.8208	3.30803
SPIDR	1.7489e+06	2.56432e-44	0.62788	-1.59266	54.4923	86.7877
SPIN4	137831	1.54606e-05	1.54898	1.54898	7.41914	4.7897
SPRY1	531390	4.44506e-61	2.30895	2.30895	34.1836	14.8048
SPRY4	51525.5	3.73213e-14	2.31923	2.31923	3.32042	1.43169
SQLE	1.53127e+06	9.62332e-43	1.61673	1.61673	84.1742	52.0643
SRXN1	129161	3.32361e-08	1.57467	1.57467	7.00918	4.4512
STIL	176648	5.32502e-09	1.53747	1.53747	9.47336	6.16166
STK10	1.18513e+06	8.91456e-53	1.50546	1.50546	62.8912	41.7753
STK17B	2.40298e+06	6.48986e-137	1.90943	1.90943	142.707	74.7382
STPG4	54277.2	3.98085e-11	2.23924	2.23924	3.44889	1.54021
STYXL1	267856	4.80693e-44	2.61808	2.61808	18.0796	6.9057
SULF2	175440	0.000149719	0.615124	-1.62569	5.38724	8.75798
SUV39H2	101836	3.94803e-06	1.53231	1.53231	5.45215	3.55813
TBCA	1.07966e+06	3.73689e-34	0.564095	-1.77275	31.1457	55.2137
TCF7	43417.7	9.72315e-14	2.32735	2.32735	2.80181	1.20386
TCFL5	118489	4.82253e-07	1.54518	1.54518	6.37023	4.12265
TEAD3	33234.9	3.3469e-06	1.57334	1.57334	1.8028	1.14584
TENT5A	981887	2.10739e-31	1.56021	1.56021	53.042	33.9968
TENT5C	336599	1.39293e-87	3.45612	3.45612	24.9453	7.21771
TFRC	488513	1.72375e-57	2.2481	2.2481	31.0908	13.8298
TGFB2	173555	3.99918e-07	1.59084	1.59084	9.46561	5.95006
THAP9	1.16553e+06	2.12917e-135	2.44686	2.44686	76.6962	31.3447
THBS3	191175	1.56511e-19	1.97355	1.97355	11.5196	5.83699
THOC3	505620	7.73711e-10	0.64108	-1.55987	15.9873	24.938
TIFA	1.03127e+06	5.95626e-21	0.622812	-1.60562	31.9483	51.2968
TIPARP	833868	1.40461e-139	2.63252	2.63252	56.398	21.4236
TLCD2	1.2798e+06	3.32585e-235	2.89764	2.89764	89.5631	30.9089
TLNRD1	915174	5.66016e-40	1.56241	1.56241	49.4727	31.6642
TMEM199	559770	9.97248e-14	0.604955	-1.65301	16.9855	28.0772
TMEM253	53743.7	2.08815e-16	2.51537	2.51537	3.57388	1.42082
TMEM88	44776.4	3.3451e-11	1.97892	1.97892	2.70128	1.36503
TNF	8.36581e+06	0	2.42852	2.42852	548.908	226.026
TNFAIP2	1.05346e+06	3.33952e-95	2.11771	2.11771	65.4187	30.8912
TNFAIP3	1.95375e+06	3.94439e-157	2.77411	2.77411	134.661	48.542
TNFSF9	67412.4	6.03591e-27	2.84372	2.84372	4.68703	1.6482
TNS2	257145	4.22544e-11	1.58976	1.58976	14.0199	8.81888
TOB1	1.15996e+06	7.91407e-189	2.68043	2.68043	78.9705	29.4619
TOB2	866268	1.35166e-83	1.99736	1.99736	52.471	26.2703
TOMM34	342753	1.37688e-19	1.61271	1.61271	18.8184	11.6688
TP53INP2	58143.9	4.54067e-18	2.61608	2.61608	3.92347	1.49975
TRA2A	1.29607e+07	6.70869e-195	1.68035	1.68035	725.787	431.927
TRA2B	1.38943e+07	0	2.0454	2.0454	850.239	415.684
TRIM47	391461	2.55949e-11	1.52294	1.52294	20.8943	13.7197
TRIM62	49635.3	0.000444284	1.5124	1.5124	2.64008	1.74562
TSC22D1	349721	3.11864e-12	1.68202	1.68202	19.5933	11.6487
TSC22D2	1.8135e+06	8.0165e-112	1.82874	1.82874	105.631	57.7614
TSC22D3	1.17295e+07	0	2.5225	2.5225	780.825	309.544
TSPOAP1	56979.2	4.44248e-10	2.03604	2.03604	3.47993	1.70916
TSPYL1	1.72094e+06	1.69152e-120	1.84819	1.84819	100.721	54.4972
TSPYL2	1.44504e+06	0	3.66253	3.66253	108.971	29.7529
TSPYL4	637518	3.76189e-109	2.66119	2.66119	43.289	16.2668
TSSK3	38759.4	0.000697924	1.64179	1.64179	2.14651	1.30742
TTC25	49086.7	6.70991e-07	1.86799	1.86799	2.88673	1.54536
TTPAL	203483	1.94301e-47	2.84893	2.84893	14.1567	4.96913
TUBA4A	98922.7	9.47635e-34	3.34446	3.34446	7.257	2.16986
TUBB1	39235.4	0.000214114	1.52896	1.52896	2.09832	1.37238
TUFT1	241361	1.09243e-46	2.92271	2.92271	16.941	5.79635
UBB	2.35544e+07	3.5031e-176	1.58529	1.58529	1282.45	808.965
UBE2S	1.77292e+06	1.11257e-281	2.6674	2.6674	120.488	45.1706
UBTD1	260096	2.78186e-12	1.51133	1.51133	13.8295	9.15052
UNC50	2.17355e+06	4.45425e-35	0.616588	-1.62183	66.8562	108.429
UNC79	86564	0.000165107	1.6258	1.6258	4.77135	2.93477
USP20	288795	8.39161e-17	1.66206	1.66206	16.088	9.67958
USP36	1.08765e+06	3.97927e-53	1.59329	1.59329	59.3646	37.2591
VASH1	1.79385e+06	2.13427e-59	1.53191	1.53191	96.028	62.6853
VASH2	67366.8	0.00429132	0.65088	-1.53638	2.1529	3.30767
VAV1	1.17373e+06	2.2723e-51	1.54887	1.54887	63.1767	40.789
VCAN	74392.2	0.00113216	0.36725	-2.72294	1.54258	4.20036
VEGFA	127492	3.92201e-16	2.05269	2.05269	7.81351	3.80648
VSNL1	59883.9	1.58381e-09	0.435423	-2.29662	1.42102	3.26355
WDR74	1.74437e+06	1.46994e-183	2.44168	2.44168	114.692	46.9725
WHRN	256832	3.01774e-74	3.48377	3.48377	19.0801	5.47685
WTIP	41410.1	4.77592e-07	1.68119	1.68119	2.31947	1.37966
XRRA1	68504.3	0.0142288	0.657034	-1.52199	2.20371	3.35403
YPEL5	3.53319e+06	0	3.47317	3.47317	262.238	75.504
ZBTB10	839469	1.42956e-35	1.54422	1.54422	45.1178	29.2171
ZBTB22	85925.5	8.74478e-06	1.54747	1.54747	4.62293	2.98741
ZC2HC1C	51747.6	3.01956e-06	1.60314	1.60314	2.83292	1.76711
ZC3H12A	253780	5.22118e-45	2.49021	2.49021	16.8119	6.7512
ZCCHC12	32412.5	0.000109278	1.51041	1.51041	1.72287	1.14066
ZCCHC24	143002	7.66337e-09	1.66211	1.66211	7.96637	4.79292
ZCCHC3	915229	4.65953e-41	1.57422	1.57422	49.6595	31.5455
ZFP36	3.58715e+07	0	2.37909	2.37909	2334.94	981.442
ZNF10	170035	3.47146e-10	1.6111	1.6111	9.33102	5.7917
ZNF251	188973	2.74538e-09	0.53634	-1.86449	5.25305	9.79424
ZNF316	218180	2.70936e-09	1.54591	1.54591	11.7326	7.58944
ZNF345	207611	1.9242e-08	0.623643	-1.60348	6.43776	10.3228
ZNF367	169718	1.28049e-07	1.58693	1.58693	9.24516	5.82581
ZNF471	423330	1.02797e-17	1.54697	1.54697	22.7721	14.7205
ZNF503	250754	2.39523e-10	1.65646	1.65646	13.9463	8.41935
ZNF551	211119	6.43904e-13	1.50165	1.50165	11.1892	7.45123
ZNF552	135895	6.41851e-05	1.50004	1.50004	7.19841	4.79881
ZNF703	2.045e+06	1.73376e-90	1.62054	1.62054	112.543	69.4475
ZNF711	585424	2.166e-16	1.50463	1.50463	31.0579	20.6416
ZNF878	53833.1	3.68766e-05	1.56339	1.56339	2.91102	1.86199
ZSCAN31	109384	0.000661732	0.65501	-1.52669	3.5112	5.36053
ZSWIM4	210162	8.51632e-51	2.94935	2.94935	14.797	5.01704
