# Supplementary material for: Cryopreservation of microglia enables single-cell RNA sequencing with minimal effects on disease-related gene expression patterns
Source: iScience. 2021 Mar 25;24(4):102357. doi: 10.1016/j.isci.2021.102357 (PMC8044433; doi:10.1016/j.isci.2021.102357)
Supplement: Table S2. Pathway analysis, related to figure 2 — IPA canonical pathways showing those with significant (FDR q-value, Benjamini and Hochberg false discover rate, < 0.05) activation (Z score ≥ 1), as determined by the differentially expressed genes between cryopreserved and fresh cells. [file mmc3.xlsx]

## Sheet: Sheet1
Ingenuity Canonical Pathways	z-score	FDR q-value
IL-6 Signaling	2.309	2.0893e-08
Tumor Microenvironment Pathway	3.051	4.46684e-07
Acute Phase Response Signaling	1.155	4.46684e-07
Hepatic Fibrosis Signaling Pathway	2.668	1.8197e-06
TNFR2 Signaling	2	1.04713e-05
Systemic Lupus Erythematosus In B Cell Signaling Pathway	3.606	2.0893e-05
Role of PKR in Interferon Induction and Antiviral Response	1	2.0893e-05
HMGB1 Signaling	2.646	3.63078e-05
Role of Hypercytokinemia/hyperchemokinemia in the Pathogenesis of Influenza	2.449	3.63078e-05
IL-17A Signaling in Gastric Cells	2	4.0738e-05
Hypoxia Signaling in the Cardiovascular System	2	6.0256e-05
Toll-like Receptor Signaling	1.342	6.76083e-05
TNFR1 Signaling	2.236	6.91831e-05
Coronavirus Pathogenesis Pathway	3	8.51138e-05
Osteoarthritis Pathway	1.89	0.000245471
MIF Regulation of Innate Immunity	2.236	0.000331131
iNOS Signaling	2.236	0.000446684
TREM1 Signaling	2.449	0.00047863
Type I Diabetes Mellitus Signaling	1.134	0.000501187
Role of Pattern Recognition Receptors in Recognition of Bacteria and Viruses	2	0.000537032
HIF1α Signaling	3	0.000630957
ErbB Signaling	2.236	0.00125893
Regulation Of The Epithelial Mesenchymal Transition By Growth Factors Pathway	1.89	0.00158489
Mouse Embryonic Stem Cell Pluripotency	2	0.00177828
Cholecystokinin/Gastrin-mediated Signaling	2.236	0.00338844
Thyroid Cancer Signaling	2.236	0.00338844
Senescence Pathway	2.333	0.00346737
Chemokine Signaling	2	0.00346737
LPS-stimulated MAPK Signaling	2	0.00398107
MSP-RON Signaling In Cancer Cells Pathway	1.633	0.00537032
Cardiac Hypertrophy Signaling (Enhanced)	3.162	0.00549541
Neuroinflammation Signaling Pathway	2.333	0.00549541
IL-1 Signaling	2.236	0.00549541
PI3K Signaling in B Lymphocytes	2.236	0.00549541
NRF2-mediated Oxidative Stress Response	1.342	0.00549541
Production of Nitric Oxide and Reactive Oxygen Species in Macrophages	1.134	0.00549541
CCR5 Signaling in Macrophages	1.342	0.00562341
D-myo-inositol (1,4,5,6)-Tetrakisphosphate Biosynthesis	2.449	0.00588844
D-myo-inositol (3,4,5,6)-tetrakisphosphate Biosynthesis	2.449	0.00588844
TGF-β Signaling	2	0.00588844
IL-8 Signaling	2.449	0.00676083
Apoptosis Signaling	1	0.00676083
3-phosphoinositide Degradation	2.449	0.00831764
D-myo-inositol-5-phosphate Metabolism	2.449	0.00851138
3-phosphoinositide Biosynthesis	2.449	0.0107152
Renin-Angiotensin Signaling	2	0.0120226
Dendritic Cell Maturation	2.449	0.0158489
ILK Signaling	1.633	0.017378
Colorectal Cancer Metastasis Signaling	2.236	0.0177828
Superpathway of Inositol Phosphate Compounds	2.449	0.0204174
Th17 Activation Pathway	1	0.020893
PKCθ Signaling in T Lymphocytes	2	0.0275423
Pancreatic Adenocarcinoma Signaling	2	0.0354813
