# Supplementary material for: Cryopreservation of microglia enables single-cell RNA sequencing with minimal effects on disease-related gene expression patterns
Source: iScience. 2021 Mar 25;24(4):102357. doi: 10.1016/j.isci.2021.102357 (PMC8044433; doi:10.1016/j.isci.2021.102357)
Supplement: Table S3. Gene sets, related to figure 2, table 2, and discussion — The 11 gene sets assessed are listed. The original list (Original), and those with homologs in the rhesus monkey genome (Mapped, with the rhesus gene ID and human gene ID) are indicated. Gene set lists were obtained from Table S1 in (Thrupp et al., 2020), and the other sources referenced in the results. [file mmc4.xlsx]

## Sheet: Sheet1
Down in Microglia Nuclei			Activation Response Microglia			Disease-Associated Microglia			Alzheimer's Disease Microglia			Multiple Sclerosis Microglia			Injury Responsive Microglia			Acute LPS Microglia			Subacute LPS Microglia			GO: Response to Cold			GO: NF-kB Activation			Immediate Early Genes
Original	Mapped		Original	Mapped		Original	Mapped		Original	Mapped		Original	Mapped		Original	Mapped		Original	Mapped		Original	Mapped		Original	Mapped		Original	Mapped		Original	Mapped
Gene List	Rhesus Gene ID	Human Gene ID	Gene List	Rhesus Gene ID	Human Gene ID	Gene List	Rhesus Gene ID	Human Gene ID	Gene List	Rhesus Gene ID	Human Gene ID	Gene List	Rhesus Gene ID	Human Gene ID	Gene List	Rhesus Gene ID	Human Gene ID	Gene List	Rhesus Gene ID	Human Gene ID	Gene List	Rhesus Gene ID	Human Gene ID	Gene List	Rhesus Gene ID	Human Gene ID	Gene List	Rhesus Gene ID	Human Gene ID	Gene List	Rhesus Gene ID	Human Gene ID
AC004448.2	ACTB	ACTB	ACACA	ACACA	ACACA	ACACA	ACACA	ACACA	ADGRG1	ADGRG1	ADGRG1	ABCC3	ABCC3	ABCC3	AI607873	APOC1	APOC1	ABR	ABR	ABR	1500012F01RIK	ACER3	ACER3	ACADVL	ACADVL	ACADVL	ADAM8	ADAM8	ADAM8	ACKR4	ACKR4	ACKR4
AC010894.3	AIF1	AIF1	ADSSL1	ADSSL1	ADSSL1	ACTR3B	ACTR3B	ACTR3B	AMBRA1	AMBRA1	AMBRA1	ACAT1	ACAT1	ACAT1	APOC1	APOE	APOE	AC011499.1	ACLY	ACLY	2810004N23RIK	ACTR3	ACTR3	ACOT11	ACOT11	ACOT11	AGER	AGER	AGER	ACOD1	ACOD1	ACOD1
AC011468.3	ALOX5AP	ALOX5AP	ANKH	ANKH	ANKH	ADARB1	ADARB1	ADARB1	APOE	APOE	APOE	ACKR1	ACKR1	ACKR1	APOE	AXL	AXL	AC137630.3	ACTB	ACTB	4933426M11RIK	ADAM10	ADAM10	ADM	ADM	ADM	AGT	AIM2	AIM2	APOLD1	APOLD1	APOLD1
AC011586.2	AMBRA1	AMBRA1	ANXA5	ANXA5	ANXA5	ADCY3	ADCY3	ADCY3	C1QA	C1QA	C1QA	ADCY3	ADCY3	ADCY3	AXL	B2M	B2M	AC138028.2	ACTR6	ACTR6	ACER3	AGPAT5	AGPAT5	ADRB1	ADRB1	ADRB1	AIM2	ALK	ALK	ARC	ARF4	ARF4
AC016708.1	APOC1	APOC1	APBB2	APBB2	APBB2	ADSSL1	ADSSL1	ADSSL1	C1QB	C1QB	C1QB	ANKRD37	ANKRD37	ANKRD37	B2M	BST2	BST2	ACLY	ADAM32	ADAM32	ACTR3	AK2	AK2	ADRB2	ADRB2	ADRB2	ALK	AMH	AMH	ARF4	ARHGEF3	ARHGEF3
AC022217.3	APOE	APOE	APLP2	APLP2	APLP2	ANKH	ANKH	ANKH	C1QC	C1QC	C1QC	ARHGAP10	ARHGAP10	ARHGAP10	BST2	CCL2	CCL2	ACTB	APOL4	APOL4	ADAM10	ALG5	ALG5	APPL2	APPL2	APPL2	AMH	APP	APP	ARHGEF3	ARIH1	ARIH1
AC024230.1	APOO	APOO	APOE	APOE	APOE	ANKRD55	ANKRD55	ANKRD55	CD14	CD14	CD14	ARID5B	ARID5B	ARID5B	CCL12	CCL3	CCL3	ACTR6	ARIH2OS	ARIH2OS	AGPAT5	ALOX5AP	ALOX5AP	ATP2B1	ATP2B1	ATP2B1	APP	AR	AR	ARIH1	ATF3	ATF3
AC044781.1	ARMC9	ARMC9	ARHGAP24	ARHGAP24	ARHGAP24	ANXA3	ANXA3	ANXA3	CD74	CD74	CD74	BCAR3	BCAR3	BCAR3	CCL2	LOC100426632	CCL4	ADAM32	ARL6	ARL6	AI607873	ANP32B	ANP32B	CASP8	CASP8	CASP8	AR	ARHGEF2	ARHGEF2	ATF3	BCL3	BCL3
AC072062.1	ATP5F1E	ATP5F1E	ATF3	ATF3	ATF3	ANXA5	ANXA5	ANXA5	CST3	CST3	CST3	CD209	CHI3L1	CHI3L1	CCL3	CCL5	CCL5	AP001005.3	ASB11	ASB11	AK2	AP1S2	AP1S2	CDH8	CDH8	CDH8	ARHGEF2	BCL10	BCL10	BCL3	BDNF	BDNF
AC245014.3	ATP5MC2	ATP5MC2	AXL	AXL	AXL	APBB2	APBB2	APBB2	CTSB	CTSB	CTSB	CHI3L1	CLIC4	CLIC4	CCL4	CD52	CD52	AP001056.2	ASB15	ASB15	ALG5	APLP2	APLP2	CIDEA	CIDEA	CIDEA	BCL10	BTK	BTK	BDNF	BHLHE40	BHLHE40
ACTB	ATP6V0B	ATP6V0B	B2M	B2M	B2M	APLP2	APLP2	APLP2	CYBA	DENND3	DENND3	CLIC4	COL16A1	COL16A1	CCL5	CD63	CD63	AP001347.1	ASCL4	ASCL4	ALOX5AP	APOBR	APOBR	CIRBP	CIRBP	CIRBP	BTK	CAMK2A	CAMK2A	BHLHE40	BTG2	BTG2
AIF1	ATP6V0E1	ATP6V0E1	BAIAP2L2	BAIAP2L2	BAIAP2L2	APOC1	APOC1	APOC1	DENND3	EPB41L3	EPB41L3	CLIC6	COX8A	COX8A	CCL6	CD72	CD72	AP001464.1	ASTE1	ASTE1	ANP32B	APOE	APOE	CXCL10	CXCL10	CXCL10	CAMK2A	CAPN3	CAPN3	BTG2	CCL2	CCL2
AL136454.1	B2M	B2M	BCL2A1	BCL2A1	BCL2A1	APOE	APOE	APOE	EPB41L3	FTL	FTL	COL16A1	CXCR4	CXCR4	CD52	CD83	CD83	AP002807.1	ATG4D	ATG4D	AP1S2	APP	APP	DNAJC3	DNAJC3	DNAJC3	CAPN3	CARD11	CARD11	CCL12	CCL3	CCL3
ALOX5AP	BAIAP2L1	BAIAP2L1	C4orf48	C5H4orf51	C4orf48	ARRDC4	ARRDC4	ARRDC4	FTL	GAPDH	GAPDH	COL1A1	DARS	DARS	CD63	CH25H	CH25H	AP003352.1	ATM	ATM	APLP2	ARHGDIB	ARHGDIB	EIF2AK3	EIF2AK3	EIF2AK3	CARD11	CARD14	CARD14	CCL2	CCL5	CCL5
AMBRA1	BTF3	BTF3	CACNA1A	CACNA1A	CACNA1A	ATF3	ATF3	ATF3	GAPDH	GPX1	GPX1	COX8A	DIRAS1	DIRAS1	CD72	CST7	CST7	AP005328.2	ATMIN	ATMIN	APOBEC1	ARPC1B	ARPC1B	EIF2AK4	EIF2AK4	EIF2AK4	CARD14	CARD16	CARD16	CCL3	CCRL2	CCRL2
APOC1	BTG2	BTG2	CADM1	CADM1	CADM1	ATOX1	ATOX1	ATOX1	GPX1	HCK	HCK	CXCR4	DSP	DSP	CD83	CTSB	CTSB	AP005329.1	ATP5MG	ATP5MG	APOBEC3	ATP1A1	ATP1A1	FOS	FOS	FOS	CARD16	CARM1	CARM1	CCL5	CD69	CD69
APOE	C1QA	C1QA	CAPG	CAPG	CAPG	ATP1B3	ATP1B3	ATP1B3	HCK	HCLS1	HCLS1	DARS	EEPD1	EEPD1	CH25H	CTSL	CTSL	APOL4	ATP6V1H	ATP6V1H	APOBR	ATP2A2	ATP2A2	FOXO1	FOXO1	FOXO1	CARM1	CAT	CAT	CCRL2	CD83	CD83
APOO	C1QB	C1QB	CCL4	LOC100426632	CCL4	ATP6V0D2	ATP6V0E1	ATP6V0E1	HCLS1	MAMU-DRA	HLA-DRA	DIRAS1	EFEMP1	EFEMP1	CST7	CTSZ	CTSZ	ARIH2OS	BAMBI	BAMBI	APOE	ATP8A1	ATP8A1	GMPR	GMPR	GMPR	CAT	CAV1	CAV1	CD69	CEBPB	CEBPB
ARMC9	C1QC	C1QC	CD34	CD34	CD34	ATP6V0E1	ATP6V1C1	ATP6V1C1	HLA-DRA	HSPA1A	HSPA1A	DSP	FCRL5	FCRL5	CTSB	CXCL10	CXCL10	ARL6	C7H14orf39	C14orf28	APP	B4GALT1	B4GALT1	HSP90AA1	HSP90AA1	HSP90AA1	CAV1	CD36	CD36	CD83	CEBPD	CEBPD
ATP5F1E	CARMIL1	CARMIL1	CD63	CD63	CD63	ATP6V1C1	ATP6V1F	ATP6V1F	HLA-DRB1	LAPTM5	LAPTM5	EEPD1	FGF11	FGF11	CTSL	CXCL16	CXCL16	ASB11	C20H16orf70	C16orf58	ARHGDIB	BCAP29	BCAP29	HSPA2	HSPA2	HSPA2	CD36	CD40	CD40	CEBPB	CLEC4E	CLEC4E
ATP5MC2	LOC106994054	CCDC200	CD74	CD74	CD74	ATP6V1F	AXL	AXL	HSPA1A	LOC697689	MS4A6A	EFEMP1	GPI	GPI	CTSZ	FAU	FAU	ASB15	CAPZA1	CAPZA1	ARPC1B	BST2	BST2	HSPD1	HSPD1	HSPD1	CD40	CD40LG	CD40LG	CEBPD	CREM	CREM
ATP6V0B	CCL2	CCL2	CD83	CD83	CD83	AXL	B2M	B2M	LAPTM5	NUMB	NUMB	FCRL5	GPNMB	GPNMB	CXCL10	FGL2	FGL2	ASCL4	CASC4	CASC4	ATP1A1	BTF3	BTF3	LPL	LPL	LPL	CD40LG	CFLAR	CFLAR	CLEC4E	CSRNP1	CSRNP1
ATP6V0E1	CCL3	CCL3	CD9	CD9	CD9	B2M	BAIAP2L2	BAIAP2L2	MS4A6A	PDE4B	PDE4B	FER1L4	HPRT1	HPRT1	CXCL13	FTH1	FTH1	ASTE1	CASP4	CASP4	ATP2A2	C3AR1	C3AR1	LRP11	LRP11	LRP11	CFLAR	CHUK	CHUK	CREM	CXCL1	CXCL1
B2M	LOC100426537	CCL3L1	CH25H	CH25H	CH25H	BAIAP2L2	BHLHE40	BHLHE40	NUMB	PHC2	PHC2	FGF11	ICAM5	ICAM5	CXCL16	GAPDH	GAPDH	ATG4D	CBR4	CBR4	ATP5B	C5AR1	C5AR1	METRNL	METRNL	METRNL	CHUK	CIB1	CIB1	CSF2	CXCL10	CXCL10
BAIAP2L1	LOC100426632	CCL4	COX6A2	COX6A2	COX6A2	BHLHE40	BRI3BP	BRI3BP	PDE4B	PLEKHA7	PLEKHA7	GAS5	JCHAIN	JCHAIN	FAU	GRN	GRN	ATM	CCDC152	CCDC152	ATP5C1	CACYBP	CACYBP	MT-CO2	NFE2L1	NFE2L1	CIB1	CLOCK	CLOCK	CSRNP1	CXCL11	CXCL11
BDNF-AS	CD14	CD14	CPQ	CPQ	CPQ	BRI3BP	C5H4orf51	C4orf48	PHC2	PSAP	PSAP	GPI	KCNN3	KCNN3	FCGR4	IFIT1	IFIT1	ATMIN	CCNJL	CCNJL	ATP8A1	CALM1	CALM1	MTCO2P12	NFKBIA	NFKBIA	CLOCK	CLU	CLU	CTGF	DUSP1	DUSP1
BTF3	CD37	CD37	CRLF2	CRLF2	CRLF2	C4orf48	CADM1	CADM1	PLEKHA7	RB1	RB1	GPNMB	KDM3A	KDM3A	FGL2	IFIT2	IFIT2	ATP5MG	CLUAP1	CLUAP1	AW112010	CAPRIN1	CAPRIN1	NFE2L1	PCSK1N	PCSK1N	CLU	CTH	CTH	CXCL1	DUSP2	DUSP2
BTG2	CD63	CD63	CSF1	CSF1	CSF1	CADM1	CAPG	CAPG	PSAP	RPL19	RPL19	HHATL	KITLG	KITLG	FTH1	IFIT3	IFIT3	ATP6V1H	CPM	CPM	B4GALT1	CAPZA2	CAPZA2	NFKBIA	PLAC8	PLAC8	CRNN	CX3CL1	CX3CL1	CXCL10	DUSP5	DUSP5
C1QA	CD68	CD68	CSF2RA	CTSA	CTSA	CAPG	LOC100426632	CCL4	RB1	RPL27A	RPL27A	HIF1A-AS2	LPL	LPL	FTL1	IRF7	IRF7	BAMBI	CXXC4	CXXC4	BC024582	LOC706568	CASP1	P2RX3	PPARG	PPARG	CTH	CX3CR1	CX3CR1	CXCL11	DUSP6	DUSP6
C1QB	CD74	CD74	CTSA	CTSB	CTSB	CCL4	CD300LB	CD300LB	RPL19	RPL31	RPL31	HOXA1	MAMLD1	MAMLD1	GAPDH	ISG15	ISG15	BANCR	CYP2C8	CYP2C8	BCAP29	CBX5	CBX5	PCSK1N	PRKAA1	PRKAA1	CX3CL1	DDRGK1	DDRGK1	CXCL2	EGR1	EGR1
C1QC	CEBPB	CEBPB	CTSB	CTSS	CTSS	CD300LB	CD34	CD34	RPL27A	RPL32	RPL32	HPRT1	MYOZ1	MYOZ1	Gm10076	LGALS3BP	LGALS3BP	C14orf28	DCLK2	DCLK2	BCL2A1A	CCDC47	CCDC47	PLAC8	RNF34	RNF34	CX3CR1	DHX33	DHX33	CYR61	EGR2	EGR2
CARMIL1	CEBPD	CEBPD	CTSS	CTSZ	CTSZ	CD34	CD63	CD63	RPL31	RPL35	RPL35	ICAM5	NAP1L1	NAP1L1	Gm2000	LPL	LPL	C16orf58	DNAAF1	DNAAF1	BCL2A1B	CCDC86	CCDC86	PPARG	SAXO1	SAXO1	DDRGK1	DHX9	DHX9	DUSP1	EGR3	EGR3
CCDC200	CFL1	CFL1	CTSZ	CXCL16	CXCL16	CD63	CD72	CD72	RPL32	RPLP1	RPLP1	JCHAIN	NDUFS8	NDUFS8	Gm4951	LY6E	LY6E	C17orf89	DRC3	DRC3	BOLA2	CCL2	CCL2	PPARGC1A	SLC25A27	SLC25A27	DHX33	EDA	EDA	DUSP2	EGR4	EGR4
CCL2	CHCHD3	CHCHD3	CXCL16	DGKZ	DGKZ	CD72	CD74	CD74	RPL35	RPLP2	RPLP2	KCNN3	NEU4	NEU4	Gm4955	MIF	MIF	CAPZA1	DTWD1	DTWD1	BST2	CCL5	CCL5	PRKAA1	SLC27A1	SLC27A1	DHX9	EDA2R	EDA2R	DUSP5	F3	F3
CCL3	COMMD6	COMMD6	DGKZ	DNAJB14	DNAJB14	CD74	CD83	CD83	RPLP1	RPS11	RPS11	KDM3A	NRARP	NRARP	Gm9843	MNDA	MNDA	CASC4	DUSP12	DUSP12	BTF3	CCND1	CCND1	RNF34	SLC9A1	SLC9A1	EDA	EIF2AK2	EIF2AK2	DUSP6	FBXO33	FBXO33
CCL3L1	CORO1A	CORO1A	DNAJB14	DPP7	DPP7	CD83	CD84	CD84	RPLP2	RPS16	RPS16	KITLG	NSA2	NSA2	GNAS	MX1	MX1	CASP4	ELP4	ELP4	C3AR1	CCNL1	CCNL1	SAXO1	THRA	THRA	EDA2R	ERC1	ERC1	EGR1	FLG	FLG
CCL4	COX4I1	COX4I1	DPP7	ENO1	ENO1	CD84	CD9	CD9	RPS11	RPS19	RPS19	LGALS1	OST4	OST4	GNB2L1	NPC2	NPC2	CBR4	EMC1	EMC1	C5AR1	CCNL2	CCNL2	SLC25A27	TMEM135	TMEM135	EIF2AK2	FER	FER	EGR2	FOS	FOS
CCL4L2	CST3	CST3	ENO1	EPHX1	EPHX1	CD9	CH25H	CH25H	RPS16	RPS20	RPS20	LOC341056	PEAR1	PEAR1	GRN	PARP14	PARP14	CCDC152	ENO4	ENO4	CACYBP	CCT5	CCT5	SLC27A1	TRPM8	TRPM8	ERC1	FLOT1	FLOT1	EGR3	FOSB	FOSB
CD14	CTSB	CTSB	EPHX1	FABP5	FABP5	CH25H	CHST11	CHST11	RPS19	RPS24	RPS24	LPL	PKM	PKM	HLA-A	PSME1	PSME1	CCDC94	FASN	FASN	CALM1	CCT6A	CCT6A	SLC9A1	UCP2	UCP2	FER	FLOT2	FLOT2	EGR4	FOSL1	FOSL1
CD37	DAPK1	DAPK1	FABP5	FAM20C	FAM20C	CHST11	COLEC12	COLEC12	RPS20	RPS3	RPS3	MAMLD1	PLEKHA7	PLEKHA7	IFI204	PYHIN1	PYHIN1	CCL15-CCL14	FBXO25	FBXO25	CAPRIN1	CCT8	CCT8	THRA	UCP3	UCP3	FLOT1	GREM1	GREM1	F3	FOSL2	FOSL2
CD63	DDIT4	DDIT4	FAM20C	FAU	FAU	COLEC12	CORO2A	CORO2A	RPS24	RPS8	RPS8	MT1G	PPARG	PPARG	IFI27L2A	RPL10A	RPL10A	CCNJL	FBXO46	FBXO46	CAPZA2	CD14	CD14	TMEM135	VGF	VGF	FLOT2	HSPA1A	HSPA1A	FBXO33	GADD45B	GADD45B
CD68	DNAJB1	DNAJB1	FAU	GCNT2	GCNT2	CORO2A	COX6A2	COX6A2	RPS3	RPS9	RPS9	MYOZ1	PPP1R3C	PPP1R3C	IFIT1	RPL12	RPL12	CDKN2A	FCGR2A	FCGR2A	CASP1	CD244	CD244	TRPA1	ZNF516	ZNF516	GREM1	ICAM1	ICAM1	FLG	GADD45G	GADD45G
CD74	DUSP1	DUSP1	GCNT2	GOT1	GOT1	COX6A1	COX7A2L	COX7A2L	RPS8	SH3TC1	SH3TC1	NAP1L1	PTGDS	PTGDS	IFIT2	RPL13	RPL13	CH17-80A12.1	FILIP1L	FILIP1L	CBX5	CD300LF	CD300LF	TRPM8			HSPA1A	IKBKB	IKBKB	FOS	GDF15	GDF15
CEBPB	EEF1A1	EEF1A1	GNAS	GPI	GPI	COX6A2	COX8A	COX8A	RPS9	SIPA1L1	SIPA1L1	NDUFS8	PTPRS	PTPRS	IFIT3	RPL13A	RPL13A	CLUAP1	FLOT1	FLOT1	CCDC47	CD302	CD302	UCP1			HSPA1B	IKBKG	IKBKG	FOSB	GEM	GEM
CEBPD	EEF1B2	EEF1B2	GOT1	GPR65	GPR65	COX7A2L	CPD	CPD	SH3TC1	SLC11A1	SLC11A1	NEU4	RAB3GAP1	RAB3GAP1	IFIT3B	RPL15	RPL15	COA4	GDPD4	GDPD4	CCDC86	CD52	CD52	UCP2			ICAM1	IL18	IL18	FOSL1	HBEGF	HBEGF
CFL1	EEF1D	EEF1D	GPI	GUSBA	GUSB	COX8A	CREB3L2	CREB3L2	SIPA1L1	SLC2A5	SLC2A5	NOV	RHOA	RHOA	IFITM3	RPL17	RPL17	CPM	GLIS1	GLIS1	CCL12	CD63	CD63	UCP3			IKBKB	IL18R1	IL18R1	FOSL2	HES1	HES1
CHCHD3	EEF2	EEF2	GPR65	HACD2	HACD2	CPD	CREG1	CREG1	SLC11A1	SPP1	SPP1	NRARP	RIN1	RIN1	IRF7	RPL18	RPL18	CTD-2515C13.2	GNB1	GNB1	CCL2	CD72	CD72	VGF			IKBKG	IL1B	IL1B	GADD45B	HOMER1	HOMER1
COMMD6	LOC716404	EFCAB3	GUSB	HEXA	HEXA	CREB3L2	CRLF2	CRLF2	SLC2A5	TBC1D14	TBC1D14	NRCAM	RPL19	RPL19	ISG15	RPL19	RPL19	CTD-2525I3.5	HERPUD1	HERPUD1	CCL5	CD74	CD74	ZNF516			IL18	IL1RAP	IL1RAP	GADD45G	ICAM1	ICAM1
CORO1A	EIF1	EIF1	HACD2	HIF1A	HIF1A	CREG1	CSF1	CSF1	SPP1	TMEM163	TMEM163	NSA2	SCD	SCD	LGALS3BP	RPL21	RPL21	CXXC4	HORMAD2	HORMAD2	CCND1	CEBPB	CEBPB				IL18R1	IRAK1	IRAK1	GBP2	ID2	ID2
COX4I1	FAU	FAU	HEXA	IGF1	IGF1	CRLF2	CSTB	CSTB	TBC1D14	TPT1	TPT1	OST4	SDC2	SDC2	LPL	RPL22	RPL22	CYP2C8	HPCA	HPCA	CCNL1	CEPT1	CEPT1				IL18RAP	IRAK2	IRAK2	GBP2B	IER2	IER2
CST3	FCER1G	FCER1G	HIF1A	ITGAX	ITGAX	CSF1	CTSA	CTSA	TMEM163	TUBA1B	TUBA1B	PCK1	SLC47A1	SLC47A1	LY6A	RPL22L1	RPL22L1	DCLK2	HPCAL1	HPCAL1	CCNL2	CFL1	CFL1				IL1B	IRAK3	IRAK3	GDF15	IER3	IER3
CTSB	FCGRT	FCGRT	HLA-DQB1	KCNJ2	KCNJ2	CSF2RA	CTSB	CTSB	TPT1	TYROBP	TYROBP	PEAR1	SLC6A8	SLC6A8	LY6E	RPL23	RPL23	DLX6	HPDL	HPDL	CCT5	CHD4	CHD4				IL1RAP	ITGB2	ITGB2	GEM	IER5	IER5
CYBA	FOLR2	FOLR2	IFITM3	KIAA1217	KIAA1217	CSTB	CTSS	CTSS	TUBA1B	VSIG4	VSIG4	PKM	SMOC1	SMOC1	LYZ2	RPL23A	RPL23A	DNAAF1	HSPA1A	HSPA1A	CCT6A	CHMP2A	CHMP2A				INS	KRAS	KRAS	HBEGF	IFIT1	IFIT1
DAPK1	FOS	FOS	IGF1	LDHA	LDHA	CTSA	CTSZ	CTSZ	TYROBP			PLEKHA7	SPP1	SPP1	MIF	RPL24	RPL24	DNAH11	HYAL3	HYAL3	CCT8	CLEC2D	CLEC2D				IRAK1	LAMTOR5	LAMTOR5	HES1	IFIT2	IFIT2
DDIT4	FTH1	FTH1	ITGAX	LGALS3BP	LGALS3BP	CTSB	CXCL14	CXCL14	VSIG4			PPARG	STARD7	STARD7	MNDA	RPL26	RPL26	DNAJC3-AS1	IDH3B	IDH3B	CD14	CLEC5A	CLEC5A				IRAK2	LOC100427967	LGALS9	HOMER1	IFIT3	IFIT3
DNAJB1	FTL	FTL	KCNJ2	LPL	LPL	CTSS	CXCL16	CXCL16				PPP1R3C	LOC694580	TGIF1	MS4A4C	RPL27	RPL27	DPP9-AS1	IL17RD	IL17RD	CD244	LOC707227	COX5B				IRAK3	LRRFIP1	LRRFIP1	ICAM1	IFNB1	IFNB1
DUSP1	GADD45B	GADD45B	KIAA1217	LRPAP1	LRPAP1	CTSZ	CXCR4	CXCR4				PTGDS	TPI1	TPI1	MX1	RPL27A	RPL27A	DRC3	INTS9	INTS9	CD300LF	COX6B1	COX6B1				ITGB2	MALT1	MALT1	ID2	IKBKE	IKBKE
EEF1A1	GGACT	GGACT	LDHA	LY86	LY86	CXCL14	DHRS3	DHRS3				PTPRS	TUBB6	TUBB6	NPC2	RPL28	RPL28	DTWD1	IQCC	IQCC	CD302	COX7B	COX7B				KRAS	MAP3K13	MAP3K13	IER2	IL10	IL10
EEF1B2	GPR183	GPR183	LGALS3BP	LY9	LY9	CXCL16	DKK2	DKK2				RAB3GAP1	UBE2V1	UBE2V1	OAS1A	RPL29	RPL29	DUSP12	IQCD	IQCD	CD52	COX8A	COX8A				LAMTOR5	MAP3K7	MAP3K7	IER3	IL12B	IL12B
EEF1D	GPX4	GPX4	LPL	MILR1	MILR1	CXCR4	DNAJB14	DNAJB14				RHOA	UBR7	UBR7	OASL2	RPL30	RPL30	ELP4	KCTD9	KCTD9	CD63	CP	CP				LGALS9	MID2	MID2	IER5	IL1A	IL1A
EEF2	GRN	GRN	LRPAP1	MYO1E	MYO1E	DHRS3	DPP7	DPP7				RIN1	USP2	USP2	PARP14	RPL31	RPL31	EMC1	KDELR3	KDELR3	CD72	CPD	CPD				LRRFIP1	MTDH	MTDH	IFIT1	IL1B	IL1B
EFCAB3	GSTP1	GSTP1	LY86	MYO5A	MYO5A	DKK2	DPYS	DPYS				RPL19	WWC1	WWC1	PHF11B	RPL32	RPL32	ENO4	KHDC1	KHDC1	CD74	CRELD2	CRELD2				LTF	MTPN	MTPN	IFIT2	IL23A	IL23A
EIF1	HCST	HCST	LY9	NCEH1	NCEH1	DNAJB14	EEF1B2	EEF1B2				SCD	YIPF5	YIPF5	PHF11D	RPL34	RPL34	FASN	KSR1	KSR1	CEBPB	CSDE1	CSDE1				MALT1	MYD88	MYD88	IFIT3	IL6	IL6
FAU	HERPUD1	HERPUD1	MILR1	NDUFA1	NDUFA1	DPP7	EEF2	EEF2				SDC2	ZSCAN31	ZSCAN31	PSME1	RPL35	RPL35	FBXO25	LSM1	LSM1	CEPT1	CTSC	CTSC				MAP3K13	NFKB1	NFKB1	IFNB1	INHBA	INHBA
FCER1G	MAMU-DPA	HLA-DPA1	MYO1E	NPC2	NPC2	DPYS	EGLN3	EGLN3				SLC47A1			PYHIN1	RPL35A	RPL35A	FBXO46	LY75	LY75	CFL1	CTSH	CTSH				MAP3K7	LOC714689	NFKB2	IKBKE	IRF1	IRF1
FCGRT	MAMU-DRA	HLA-DRA	MYO5A	PEA15	PEA15	EEF1B2	EPHX1	EPHX1				SLC6A8			RPL10A	RPL36	RPL36	FCGR2A	LYRM9	LYRM9	CHD4	CTSL	CTSL				MID2	NLRC4	NLRC4	IL10	JUN	JUN
FOLR2	MAMU-E	HLA-E	NCEH1	PGAM1	PGAM1	EEF2	FABP3	FABP3				SMOC1			RPL12	RPL37	RPL37	FILIP1L	MAD2L1BP	MAD2L1BP	CHMP2A	CTSZ	CTSZ				MTDH	NLRP3	NLRP3	IL12B	JUNB	JUNB
FOS	HMOX1	HMOX1	NDUFA1	PKM	PKM	EGLN3	FABP5	FABP5				SPP1			RPL13	RPL37A	RPL37A	FLOT1	MAGEF1	MAGEF1	CLEC2D	CXCL16	CXCL16				MTPN	NOD1	NOD1	IL1A	JUND	JUND
FP700111.1	HNRNPA1	HNRNPA1	NPC2	PLAUR	PLAUR	EPHX1	FAM20C	FAM20C				STARD7			RPL13A	RPL38	RPL38	FO393419.2	MAN1A1	MAN1A1	CLEC4A1	CYBB	CYBB				MYD88	NOD2	NOD2	IL1B	KLF10	KLF10
FTH1	HSP90AA1	HSP90AA1	PEA15	PLD3	PLD3	FABP3	FAU	FAU				STC2			RPL15	RPL39	RPL39	FRMD6-AS2	MCRIP1	MCRIP1	CLEC4A2	DAB2	DAB2				NFKB1	NPM1	NPM1	IL23A	KLF2	KLF2
FTL	HSPA1A	HSPA1A	PGAM1	PLEK	PLEK	FABP5	FCER1G	FCER1G				TGIF1			RPL17	RPL41	RPL41	GCOM1	MPST	MPST	CLEC4A3	DDIT4	DDIT4				NFKB2	PIDD1	PIDD1	IL6	KLF6	KLF6
GADD45B	HSPB1	HSPB1	PKM	PLEKHH2	PLEKHH2	FAM20C	FGL2	FGL2				TPI1			RPL18	RPL6	RPL6	GDPD4	MVK	MVK	CLEC5A	DDOST	DDOST				NLRC4	PLA2G1B	PLA2G1B	INHBA	LDLR	LDLR
GGACT	IER2	IER2	PLAUR	PLEKHM2	PLEKHM2	FAU	FLT1	FLT1				TRHDE			RPL18A	RPL7A	RPL7A	GLIS1	MYO5A	MYO5A	COX5B	DDX21	DDX21				NLRP3	PRDX3	PRDX3	IRF1	MAFF	MAFF
GPR183	IER3	IER3	PLD3	RAMP1	RAMP1	FBLIM1	FUCA1	FUCA1				TUBB6			RPL19	RPL9	RPL9	GNB1	MYOZ1	MYOZ1	COX6A1	DDX24	DDX24				NOD1	PRKCB	PRKCB	JUN	MAP3K8	MAP3K8
GPX4	ITM2B	ITM2B	PLEK	RAP2B	RAP2B	FCER1G	GALK1	GALK1				UBE2V1			RPL21	RPLP0	RPLP0	GPR37	NCOA2	NCOA2	COX6B1	DENR	DENR				NOD2	PRKCH	PRKCH	JUNB	MARCKSL1	MARCKSL1
GRN	JUN	JUN	PLEKHH2	RPL10A	RPL10A	FGL2	GAS2L3	GAS2L3				UBR7			RPL22	RPLP2	RPLP2	GS1-304P7.3	NDRG4	NDRG4	COX7B	DHX9	DHX9				NPM1	PRKCI	PRKCI	JUND	MBNL2	MBNL2
GSTP1	JUNB	JUNB	PLEKHM2	RPL19	RPL19	FLT1	GAS7	GAS7				UQCR10			RPL22L1	RPS10	RPS10	HCG18	NICN1	NICN1	COX8A	DNAJA1	DNAJA1				NTRK1	PRKCQ	PRKCQ	KLF10	MCL1	MCL1
H3F3B	LAMTOR4	LAMTOR4	RAMP1	RPL23	RPL23	FUCA1	GBA	GBA				USP2			RPL23	RPS11	RPS11	HERPUD1	ORAI1	ORAI1	CP	DNAJB11	DNAJB11				PIDD1	PRKCZ	PRKCZ	KLF2	MYC	MYC
HCST	LAPTM4A	LAPTM4A	RAP2B	RPL23A	RPL23A	GALK1	GHR	GHR				WWC1			RPL23A	RPS12	RPS12	HNRNPU-AS1	OXR1	OXR1	CPD	DNAJC3	DNAJC3				PLA2G1B	PRKD2	PRKD2	KLF6	NCOA7	NCOA7
HERPUD1	LAPTM5	LAPTM5	RPL10A	RPL32	RPL32	GAS2L3	GLA	GLA				YIPF5			RPL24	RPS13	RPS13	HORMAD2	PALD1	PALD1	CRELD2	DNM1L	DNM1L				PRDX3	PSMA6	PSMA6	LDLR	NFIB	NFIB
HLA-A	LINGO1	LINGO1	RPL19	RPL37	RPL37	GAS7	GLB1	GLB1				ZSCAN31			RPL26	RPS14	RPS14	HPCA	PEX12	PEX12	CSDE1	DRAM2	DRAM2				PRKCB	PYCARD	PYCARD	MAFF	NFKBIA	NFKBIA
HLA-B	LTC4S	LTC4S	RPL23	RPL38	RPL38	GBA	GLIPR1	GLIPR1							RPL27	RPS15	RPS15	HPCAL1	PEX5	PEX5	CSF2RA	DST	DST				PRKCH	RAB7B	RAB7B	MAP3K8	NFKBID	NFKBID
HLA-C	MARCKS	MARCKS	RPL23A	RPL41	RPL41	GHR	GM2A	GM2A							RPL27A	RPS15A	RPS15A	HPDL	PGPEP1	PGPEP1	CTAGE5	EEF1A1	EEF1A1				PRKCI	RBCK1	RBCK1	MARCKSL1	NFKBIZ	NFKBIZ
HLA-DPA1	MECOM	MECOM	RPL32	RPLP1	RPLP1	GLA	GOT1	GOT1							RPL28	RPS16	RPS16	HSPA1A	PNRC2	PNRC2	CTSC	EEF1B2	EEF1B2				PRKCQ	RELA	RELA	MBNL2	NOCT	NOCT
HLA-DPB1	MT-ATP6	MT-ATP6	RPL37	RPS12	RPS12	GLB1	GPNMB	GPNMB							RPL29	RPS17	RPS17	HYAL3	POP5	POP5	CTSH	EEF1G	EEF1G				PRKCZ	RHEBL1	RHEBL1	MCL1	NPTX2	NPTX2
HLA-DRA	MT-ND2	MT-ND2	RPL38	RPS14	RPS14	GLIPR1	GPR137C	GPR137C							RPL30	RPS18	RPS18	IDH3B	PPA2	PPA2	CTSL	EHD1	EHD1				PRKD1	RIPK1	RIPK1	MMP13	NR4A1	NR4A1
HLA-DRB1	MT-ND3	MT-ND3	RPL41	RPS16	RPS16	GM2A	GPR65	GPR65							RPL31	RPS19	RPS19	IL17RD	PSMB10	PSMB10	CTSZ	EIF2AK2	EIF2AK2				PRKD2	RIPK2	RIPK2	MYC	NR4A2	NR4A2
HLA-DRB5	MT-ND4	MT-ND4	RPLP1	RPS18	RPS18	GNAS	GRN	GRN							RPL32	RPS2	RPS2	IL18RAP	PTPRJ	PTPRJ	CXCL16	EIF2S1	EIF2S1				PSMA6	RIPK3	RIPK3	NCOA7	NR4A3	NR4A3
HLA-E	MYL6	MYL6	RPS12	RPS20	RPS20	GOT1	GSTM3	GSTM3							RPL34	RPS20	RPS20	INSRR	PTRH1	PTRH1	CYBA	EIF2S2	EIF2S2				PYCARD	RIPK4	RIPK4	NFIB	NRN1	NRN1
HMOX1	NACA	NACA	RPS14	RPS21	RPS21	GPNMB	GSTO1	GSTO1							RPL35	RPS21	RPS21	INTS9	PXMP2	PXMP2	CYBB	EIF3A	EIF3A				RAB7B	RNF25	RNF25	NFKBIA	NUP98	NUP98
HNRNPA1	NACA2	NACA2	RPS16	RPS4X	RPS4X	GPR137C	GUSBA	GUSB							RPL35A	RPS23	RPS23	IQCC	RAB3D	RAB3D	D17H6S56E-5	EIF3E	EIF3E				RBCK1	RNF31	RNF31	NFKBID	LOC694442	PCDH8
HSP90AA1	NBEAL1	NBEAL1	RPS18	RPS5	RPS5	GPR65	HEXA	HEXA							RPL36	RPS24	RPS24	IQCD	RAD50	RAD50	D17WSU104E	EIF4A1	EIF4A1				RELA	ROR1	ROR1	NFKBIZ	PELI1	PELI1
HSPA1A	NFKBIA	NFKBIA	RPS20	SCPEP1	SCPEP1	GRN	HIF1A	HIF1A							RPL36A	RPS25	RPS25	KB-1205A7.2	RAPSN	RAPSN	D19BWG1357E	EIF4G1	EIF4G1				RHEBL1	RPS27A	RPS27A	NOCT	PER1	PER1
HSPA1B	NHSL2	NHSL2	RPS21	SDC3	SDC3	GSTM3	HINT1	HINT1							RPL37	RPS26	RPS26	KCTD9	RASGRF2	RASGRF2	DAB2	EIF5A	EIF5A				RIPK1	RPS3	RPS3	NPAS4	PER2	PER2
HSPB1	NINJ1	NINJ1	RPS4X	SERPINE2	SERPINE2	GSTO1	HMGN3	HMGN3							RPL37A	RPS27	RPS27	KDELR3	RASL11A	RASL11A	DDIT4	ELL2	ELL2				RIPK2	RPS6KA4	RPS6KA4	NPTX2	PIAS1	PIAS1
IER2	NPC2	NPC2	RPS5	SLC11A1	SLC11A1	GUSB	HPSE	HPSE							RPL38	RPS27A	RPS27A	KHDC1	RBM20	RBM20	DDOST	EMP3	EMP3				RIPK3	RPS6KA5	RPS6KA5	NR4A1	PIM1	PIM1
IER3	OLFML3	OLFML3	SCPEP1	SLC16A3	SLC16A3	HEXA	IFI44	IFI44							RPL39	RPS28	RPS28	KSR1	RFC1	RFC1	DDX21	ENO1	ENO1				RIPK4	RTKN2	RTKN2	NR4A2	PLAT	PLAT
ITM2B	OOEP	OOEP	SDC3	SLC2A1	SLC2A1	HIF1A	IGF1	IGF1							RPL41	RPS29	RPS29	LINC02326	RHOB	RHOB	DDX24	EPRS	EPRS				RNF25	S100A12	S100A12	NR4A3	PLAU	PLAU
JUN	OTULINL	OTULINL	SERPINE2	SOAT1	SOAT1	HINT1	IL18BP	IL18BP							RPL6	RPS5	RPS5	LINC02525	RIMS1	RIMS1	DENR	ETF1	ETF1				RNF31	S100A8	S100A8	NRN1	PLK2	PLK2
JUNB	PDK4	PDK4	SLC11A1	SPP1	SPP1	HLA-DQB1	IL4I1	IL4I1							RPL7A	LOC712274	RPS6	LSM1	RNF144B	RNF144B	DHX9	FAM111A	FAM111A				ROR1	S100A9	S100A9	NUP98	PMAIP1	PMAIP1
KIZ-AS1	PFDN5	PFDN5	SLC16A3	ST14	ST14	HMGN3	INF2	INF2							RPL9	RPS7	RPS7	LY75	RPA1	RPA1	DIAP1	FGR	FGR				RPS27A	SLCO3A1	SLCO3A1	PCDH8	PPP1R15A	PPP1R15A
LAMTOR4	PFN1	PFN1	SLC2A1	SULF2	SULF2	HPSE	ITGAX	ITGAX							RPLP0	RPS8	RPS8	LYRM9	RRM2	RRM2	DIAP2	FILIP1L	FILIP1L				RPS3	SPHK1	SPHK1	PELI1	PTGS2	PTGS2
LAPTM4A	PLD4	PLD4	SOAT1	TLR2	TLR2	IFI44	KCNJ2	KCNJ2							RPLP2	RPSA	RPSA	MAD2L1BP	RUSC2	RUSC2	DNAJA1	FKBP5	FKBP5				RPS6KA4	STAT3	STAT3	PER1	RASD1	RASD1
LAPTM5	PLEKHA6	PLEKHA6	SPP1	TNFSF8	TNFSF8	IGF1	KCNMA1	KCNMA1							RPS10	RSAD2	RSAD2	MAGEF1	S1PR5	S1PR5	DNAJB11	FLNA	FLNA				RPS6KA5	TAB1	TAB1	PER2	RCAN1	RCAN1
LINC01500	PLEKHA7	PLEKHA7	ST14	TPD52	TPD52	IL18BP	KIAA1217	KIAA1217							RPS11	RTP4	RTP4	MAN1A1	SAE1	SAE1	DNAJC3	FMNL2	FMNL2				RTKN2	TAB2	TAB2	PIAS1	RGS1	RGS1
LINC01736	PNRC1	PNRC1	ST8SIA6	TREM2	TREM2	IL4I1	KIF1A	KIF1A							RPS12	SDC3	SDC3	MAP1LC3B2	SDSL	SDSL	DNM1L	FTH1	FTH1				S100A12	TAB3	TAB3	PIM1	RGS2	RGS2
LINGO1	PSAP	PSAP	SULF2	TSPO	TSPO	INF2	LDHA	LDHA							RPS13	SP100	SP100	MCRIP1	SELPLG	SELPLG	DRAM2	FTSJ3	FTSJ3				S100A8	TERF2IP	TERF2IP	PLAT	RHEB	RHEB
LTC4S	PTMA	PTMA	TLR2	TYROBP	TYROBP	ITGAX	LDLRAD3	LDLRAD3							RPS14	SPP1	SPP1	MGC4859	SEMA6B	SEMA6B	DST	FXYD5	FXYD5				S100A9	TFRC	TFRC	PLAU	SERPINE1	SERPINE1
MAMDC2	PYCARD	PYCARD	TNFSF8			KCNJ2	LGALS3BP	LGALS3BP							RPS15	STAT1	STAT1	MPST	SETX	SETX	EEF1A1	GALNT7	GALNT7				SLCO3A1	TICAM1	TICAM1	PLK2	SGK1	SGK1
MARCKS	RAC1	RAC1	TPD52			KCNMA1	LPL	LPL							RPS15A	STAT2	STAT2	MVK	SH3YL1	SH3YL1	EEF1B2	GCNT1	GCNT1				SPHK1	TIRAP	TIRAP	PMAIP1	SIK1	SIK1
MECOM	RACK1	RACK1	TREM2			KIAA1217	LRPAP1	LRPAP1							RPS16	TAP1	TAP1	MYO5A	SHROOM4	SHROOM4	EEF1G	GCNT2	GCNT2				STAT3	TLR2	TLR2	PPP1R15A	SLC2A3	SLC2A3
MT-ATP6	RGS1	RGS1	TSPO			KIF1A	MAFF	MAFF							RPS17	TOR3A	TOR3A	MYOZ1	SIGLEC1	SIGLEC1	EHD1	GGNBP2	GGNBP2				TAB1	TLR3	TLR3	PTGS2	SOCS3	SOCS3
MT-CO1	RGS10	RGS10	TYROBP			LDHA	MAN2B1	MAN2B1							RPS18	TPT1	TPT1	NCOA2	SIRT5	SIRT5	EIF1A	GNL3	GNL3				TAB2	TLR4	TLR4	RASD1	SOD2	SOD2
MT-CO2	RHOB	RHOB				LDLRAD3	MRPL54	MRPL54							RPS19	TSPO	TSPO	NDRG4	SLC25A40	SLC25A40	EIF2AK2	GOLGA4	GOLGA4				TAB3	TLR6	TLR6	RCAN1	SRF	SRF
MT-CO3	RHOG	RHOG				LGALS3BP	MYO1E	MYO1E							RPS2	UBA52	UBA52	NDST4	SLC2A4	SLC2A4	EIF2S1	GPATCH4	GPATCH4				TERF2IP	TLR9	TLR9	RGS1	THBS1	THBS1
MT-CYB	RNASE6	RNASE6				LPL	MYO5A	MYO5A							RPS20	USP18	USP18	NELL2	SLC7A7	SLC7A7	EIF2S2	GPR65	GPR65				TFRC	TNF	TNF	RGS2	TLR2	TLR2
MT-ND2	RPL10	RPL10				LRPAP1	NAGLU	NAGLU							RPS21	WDR89	WDR89	NICN1	SNCAIP	SNCAIP	EIF3A	GPR84	GPR84				TICAM1	TNFRSF11A	TNFRSF11A	RHEB	TNF	TNF
MT-ND3	RPL10A	RPL10A				MAFF	NCEH1	NCEH1							RPS23	XAF1	XAF1	OR2T11	SNCB	SNCB	EIF3E	GPX1	GPX1				TIRAP	TNFSF11	TNFSF11	SAA3	TNFAIP3	TNFAIP3
MT-ND4	RPL11	RPL11				MAMDC2	NDUFA1	NDUFA1							RPS24	ZBP1	ZBP1	ORAI1	SNRPA	SNRPA	EIF4A1	GRIPAP1	GRIPAP1				TLR2	TRADD	TRADD	SERPINE1	TNFSF9	TNFSF9
MYL6	RPL12	RPL12				MAN2B1	NDUFA6	NDUFA6							RPS25			OXR1	SNRPA1	SNRPA1	EIF4G1	GTF2F1	GTF2F1				TLR3	TRAF1	TRAF1	SGK1	TRAF1	TRAF1
NACA	RPL13	RPL13				MRPL54	NDUFS6	NDUFS6							RPS26			PALD1	SPATS2L	SPATS2L	EIF5A	GUSBA	GUSB				TLR4	TRAF2	TRAF2	SIK1	TRIB1	TRIB1
NACA2	RPL13A	RPL13A				MYO1E	NPC2	NPC2							RPS27			PCA3	SPG21	SPG21	ELL2	HCK	HCK				TLR6	TRAF5	TRAF5	SLC2A3	TSC22D1	TSC22D1
NBEAL1	RPL14	RPL14				MYO5A	NRP1	NRP1							RPS27A			PDCL2	SPIRE1	SPIRE1	EMP3	HEBP1	HEBP1				TLR9	TRAF6	TRAF6	SOCS3	TXNIP	TXNIP
NFKBIA	RPL15	RPL15				NAGLU	PDGFRL	PDGFRL							RPS27RT			PEX12	SPRYD3	SPRYD3	ENO1	HERPUD1	HERPUD1				TNF	TRAPPC9	TRAPPC9	SOD2	VCAM1	VCAM1
NHSL2	RPL18	RPL18				NCEH1	PEA15	PEA15							RPS28			PEX5	SRD5A3	SRD5A3	EPRS	HINT1	HINT1				TNFRSF11A	TRIM13	TRIM13	SRF	WEE1	WEE1
NINJ1	RPL19	RPL19				NDUFA1	PFDN5	PFDN5							RPS29			PGPEP1	ST6GALNAC1	ST6GALNAC1	ERDR1	HNRNPAB	HNRNPAB				TNFSF11	TRIM14	TRIM14	THBS1	ZFP36	ZFP36
NPC2	RPL21	RPL21				NDUFA6	PGAM1	PGAM1							RPS5			PNRC2	ST6GALNAC2	ST6GALNAC2	ETF1	HNRNPU	HNRNPU				TNFSF18	TRIM21	TRIM21	TLR2	ZFP36L1	ZFP36L1
NucleiDown	RPL23	RPL23				NDUFS6	PGK1	PGK1							RPS6			POP5	SYT9	SYT9	FAM111A	HSD17B12	HSD17B12				TRADD	TRIM22	TRIM22	TNF	ZFP36L2	ZFP36L2
OLFML3	RPL23A	RPL23A				NPC2	PLAUR	PLAUR							RPS7			PPA2	TAOK1	TAOK1	FAM21	HSP90AA1	HSP90AA1				TRAF1	TRIM25	TRIM25	TNFAIP3
OOEP	RPL24	RPL24				NRP1	PLBD2	PLBD2							RPS8			PSMB10	TAPBPL	TAPBPL	FAM65B	HSP90AB1	HSP90AB1				TRAF2	TRIM27	TRIM27	TNFSF9
OTULINL	RPL27	RPL27				PDGFRL	PLD3	PLD3							RPSA			PTPRJ	TCEA1	TCEA1	FCGR1	HSPA4	HSPA4				TRAF5	TRIM32	TRIM32	TRAF1
PDK4	RPL27A	RPL27A				PEA15	PLEKHH2	PLEKHH2							RSAD2			PTRH1	TK2	TK2	FCGR4	HSPA5	HSPA5				TRAF6	TRIM37	TRIM37	TRIB1
PFDN5	RPL28	RPL28				PFDN5	LOC712661	PLIN2							RTP4			PXMP2	TNC	TNC	FGR	HSPA8	HSPA8				TRAPPC9	TRIM38	TRIM38	TSC22D1
PFN1	RPL29	RPL29				PGAM1	PPT1	PPT1							SDC3			RAB3D	TPBGL	TPBGL	FILIP1L	HSPA9	HSPA9				TRIM13	TRIM5	TRIM5	TXNIP
PLD4	RPL3	RPL3				PGK1	PRDX1	PRDX1							SEPW1			RAB4B-EGLN2	TTC25	TTC25	FKBP5	HSPD1	HSPD1				TRIM14	TRIM52	TRIM52	VCAM1
PLEKHA6	RPL30	RPL30				PLAUR	PRDX4	PRDX4							SLFN2			RAD50	TUB	TUB	FLNA	HSPE1	HSPE1				TRIM15	TRIM6	TRIM6	WEE1
PLEKHA7	RPL31	RPL31				PLBD2	PRR5L	PRR5L							SP100			RAPSN	TXLNB	TXLNB	FMNL2	ID2	ID2				TRIM21	TRIM62	TRIM62	ZFP36
PNRC1	RPL32	RPL32				PLD3	PTCHD1	PTCHD1							SPP1			RASGRF2	TYROBP	TYROBP	FTH1	IER2	IER2				TRIM22	TRIM68	TRIM68	ZFP36L1
PSAP	RPL34	RPL34				PLEKHH2	RAMP1	RAMP1							STAT1			RASL11A	UBALD2	UBALD2	FTSJ3	IER3	IER3				TRIM25	TRIM8	TRIM8	ZFP36L2
PTMA	RPL35	RPL35				PLIN2	RFTN1	RFTN1							STAT2			RBM20	UBE2C	UBE2C	FXYD5	IFI30	IFI30				TRIM27	TRIML2	TRIML2
PYCARD	RPL35A	RPL35A				PPT1	RPL10A	RPL10A							TAP1			RFC1	UBE2D3	UBE2D3	FYB	IFIH1	IFIH1				TRIM32	UBA52	UBA52
RAC1	RPL36	RPL36				PRDX1	RPL13A	RPL13A							TOR3A			RGPD2	UBXN7	UBXN7	GALNT7	IGSF6	IGSF6				TRIM34	UBB	UBB
RACK1	RPL36AL	RPL36AL				PRDX4	RPL18	RPL18							TPT1			RHOB	UCN	UCN	GAS5	IL15RA	IL15RA				TRIM37	UBC	UBC
RGS1	RPL37	RPL37				PRR5L	RPL22L1	RPL22L1							TRIM30A			RIMS1	USP1	USP1	GBP7	IL1B	IL1B				TRIM38	UBE2N	UBE2N
RGS10	RPL37A	RPL37A				PTCHD1	RPL23	RPL23							TSPO			RNF144B	VIT	VIT	GCNT1	IL2RG	IL2RG				TRIM5	UBE2V1	UBE2V1
RHOB	RPL38	RPL38				RAMP1	RPL3	RPL3							UBA52			RP5-901A4.1	WIPI2	WIPI2	GCNT2	IMMT	IMMT				TRIM52	WNT5A	WNT5A
RHOG	RPL39	RPL39				RFTN1	RPL32	RPL32							USP18			RPA1	ZFAND2B	ZFAND2B	GGNBP2	IRF9	IRF9				TRIM6	ZBTB7A	ZBTB7A
RNASE6	RPL4	RPL4				RPL10A	RPL37	RPL37							WDR89			RPE65	ZFAND4	ZFAND4	GM10269	ISG15	ISG15				TRIM62
RPL10	RPL41	RPL41				RPL13A	RPL38	RPL38							XAF1			RRM2	ZFP30	ZFP30	GM26917	ITGB1	ITGB1				TRIM68
RPL10A	RPL5	RPL5				RPL18	RPL4	RPL4							ZBP1			RUSC2	ZFP36	ZFP36	GM26924	KLF13	KLF13				TRIM8
RPL11	RPL6	RPL6				RPL22L1	RPL6	RPL6							ZFOS1			S1PR5	ZNRF1	ZNRF1	GM8730	KNOP1	KNOP1				TRIML1
RPL12	RPL7	RPL7				RPL23	RPL7	RPL7										SAE1	ZYX	ZYX	GNB2L1	LACC1	LACC1				TRIML2
RPL13	RPL7A	RPL7A				RPL3	RPL8	RPL8										SDSL			GNL3	LARS	LARS				UBA52
RPL13A	RPL8	RPL8				RPL32	RPLP1	RPLP1										SELPLG			GOLGA4	LAT2	LAT2				UBB
RPL14	RPLP0	RPLP0				RPL37	RPS11	RPS11										SEMA6B			GPATCH4	LCP1	LCP1				UBC
RPL15	RPLP1	RPLP1				RPL38	RPS12	RPS12										SETX			GPR65	LCP2	LCP2				UBE2N
RPL18	RPLP2	RPLP2				RPL4	RPS14	RPS14										SH3YL1			GPR84	LDHA	LDHA				UBE2V1
RPL18A	RPS11	RPS11				RPL6	RPS15	RPS15										SHROOM4			GPX1	LGALS3BP	LGALS3BP				WNT5A
RPL19	RPS12	RPS12				RPL7	RPS16	RPS16										SIGLEC1			GRIPAP1	LILRB4	LILRB4				ZBTB7A
RPL21	RPS13	RPS13				RPL8	RPS18	RPS18										SIRT5			GTF2F1	LRPAP1	LRPAP1
RPL23	RPS14	RPS14				RPLP1	RPS20	RPS20										SLC25A40			GUSB	LRRC25	LRRC25
RPL23A	RPS15	RPS15				RPS11	RPS21	RPS21										SLC2A4			HCK	LRRFIP1	LRRFIP1
RPL24	RPS15A	RPS15A				RPS12	RPS26	RPS26										SLC7A7			HEBP1	LSM6	LSM6
RPL27	RPS16	RPS16				RPS14	RPS3	RPS3										SNCAIP			HERPUD1	LUZP1	LUZP1
RPL27A	RPS17	RPS17				RPS15	RPS4X	RPS4X										SNCB			HINT1	LYN	LYN
RPL28	RPS18	RPS18				RPS16	RPS5	RPS5										SNHG15			HLA-A	LYST	LYST
RPL29	RPS19	RPS19				RPS18	RPS9	RPS9										SNRPA			HNRNPAB	M6PR	M6PR
RPL3	RPS2	RPS2				RPS20	SAMD4A	SAMD4A										SNRPA1			HNRNPU	MAN2A1	MAN2A1
RPL30	RPS20	RPS20				RPS21	SCARB1	SCARB1										SPATS2L			HSD17B12	MANF	MANF
RPL31	RPS23	RPS23				RPS26	SCPEP1	SCPEP1										SPG21			HSP90AA1	MAP3K8	MAP3K8
RPL32	RPS24	RPS24				RPS3	SDF2L1	SDF2L1										SPIRE1			HSP90AB1	MARCKSL1	MARCKSL1
RPL34	RPS25	RPS25				RPS4X	SDF4	SDF4										SPRYD3			HSPA4	MARCO	MARCO
RPL35	RPS26	RPS26				RPS5	SERPINE2	SERPINE2										SRD5A3			HSPA5	MCL1	MCL1
RPL35A	RPS27	RPS27				RPS9	SH3PXD2B	SH3PXD2B										ST6GALNAC1			HSPA8	MCTP1	MCTP1
RPL36	RPS27A	RPS27A				SAMD4A	SHISA5	SHISA5										ST6GALNAC2			HSPA9	METTL1	METTL1
RPL36AL	RPS28	RPS28				SCARB1	SLC11A1	SLC11A1										SULT1A4			HSPD1	MGAT2	MGAT2
RPL37	RPS29	RPS29				SCPEP1	SLC2A1	SLC2A1										SYT9			HSPE1	MIA3	MIA3
RPL37A	RPS3	RPS3				SDF2L1	SOAT1	SOAT1										TAOK1			ID2	MILR1	MILR1
RPL38	LOC703455	RPS3A				SDF4	SORBS3	SORBS3										TAPBPL			IER2	MMP14	MMP14
RPL39	RPS4X	RPS4X				SERPINE2	SPP1	SPP1										TCEA1			IER3	MORC3	MORC3
RPL4	RPS5	RPS5				SH3PXD2B	SSR4	SSR4										TK2			IFI204	MRPL33	MRPL33
RPL41	LOC712274	RPS6				SHISA5	ST14	ST14										TNC			IFI30	MRPS10	MRPS10
RPL5	RPS7	RPS7				SLC11A1	SULF2	SULF2										TNFRSF14-AS1			IFIH1	MSN	MSN
RPL6	RPS8	RPS8				SLC2A1	SYNGR1	SYNGR1										TPBGL			IFITM3	MSR1	MSR1
RPL7	RPS9	RPS9				SOAT1	TAF10	TAF10										TRDC			IGSF6	MT-CYTB	MT-CYTB
RPL7A	RPSA	RPSA				SORBS3	TCAP	TCAP										TTC25			IL15RA	MT-ND1	MT-ND1
RPL8	S100A11	S100A11				SPP1	TIMP2	TIMP2										TUB			IL1B	MT-ND5	MT-ND5
RPLP0	SAT1	SAT1				SSR4	TLR2	TLR2										TXLNB			IL2RG	MTHFD2	MTHFD2
RPLP1	SERF2	SERF2				ST14	TMED3	TMED3										TYROBP			IMMT	MYBBP1A	MYBBP1A
RPLP2	SIK3	SIK3				ST8SIA6	TMEM163	TMEM163										UBALD2			IRF9	MYO9A	MYO9A
RPS11	LOC719811	SLC25A6				SULF2	TMEM176A	TMEM176A										UBE2C			ISG15	N4BP1	N4BP1
RPS12	SLC27A4	SLC27A4				SYNGR1	TNFSF8	TNFSF8										UBE2D3			ITGB1	NAA25	NAA25
RPS13	SLC47A1	SLC47A1				TAF10	TOX2	TOX2										UBXN7			KLF13	NAAA	NAAA
RPS14	SPP1	SPP1				TCAP	TPD52	TPD52										UCN			KNOP1	NCF1	NCF1
RPS15	SRGN	SRGN				TIMP2	TREM2	TREM2										USP1			LACC1	NCL	NCL
RPS15A	TEX14	TEX14				TLR2	TSPO	TSPO										VIT			LARS	NDUFA12	NDUFA12
RPS16	TMSB10	TMSB10				TMED3	TTYH2	TTYH2										WIPI2			LAT2	NDUFA4	NDUFA4
RPS17	TMSB4X	TMSB4X				TMEM163	TYROBP	TYROBP										WT1			LCP1	NEDD8	NEDD8
RPS18	TOMM7	TOMM7				TMEM176A	USE1	USE1										WWTR1-AS1			LCP2	NEMF	NEMF
RPS19	TPT1	TPT1				TNFSF8	USP12	USP12										ZFAND2B			LDHA	NFE2L1	NFE2L1
RPS2	TREM2	TREM2				TOX2	VAT1	VAT1										ZFAND4			LGALS3BP	NFKBIA	NFKBIA
RPS20	TSPO	TSPO				TPD52	VPS13C	VPS13C										ZFP30			LILRB4	NFKBIZ	NFKBIZ
RPS23	TUBA1B	TUBA1B				TREM2												ZFP36			LRPAP1	NIN	NIN
RPS24	TXNRD1	TXNRD1				TSPO												ZNRF1			LRRC25	NKTR	NKTR
RPS25	TYROBP	TYROBP				TTYH2												ZYX			LRRFIP1	NLRP3	NLRP3
RPS26	UBA52	UBA52				TYROBP															LSM6	NME1	NME1
RPS27	UBC	UBC				USE1															LUZP1	NOLC1	NOLC1
RPS27A	VSIR	VSIR				USP12															LYN	NOP14	NOP14
RPS28	XPO5	XPO5				VAT1															LYST	NOP56	NOP56
RPS29	YBX1	YBX1				VPS13C															LYZ2	NOP58	NOP58
RPS3	ZFP36	ZFP36																			M6PR	NPM1	NPM1
RPS3A	ZFP36L1	ZFP36L1																			MAN2A1	NUCB2	NUCB2
RPS4X	ZFP36L2	ZFP36L2																			MANF	NUFIP2	NUFIP2
RPS5																					MAP3K8	OGFRL1	OGFRL1
RPS6																					MARCHO1	P4HB	P4HB
RPS7																					MARCKSL1	PA2G4	PA2G4
RPS8																					MARCO	PABPC1	PABPC1
RPS9																					MCL1	PARP14	PARP14
RPSA																					MCTP1	PDIA3	PDIA3
S100A11																					METTL1	PDIA4	PDIA4
SAT1																					MGAT2	PDIA6	PDIA6
SERF2																					MIA3	PELI1	PELI1
SIK3																					MILR1	PFN1	PFN1
SLC25A6																					MMP14	PILRA	PILRA
SLC27A4																					MORC3	PITPNA	PITPNA
SLC47A1																					MRPL33	PKM	PKM
SPP1																					MRPS10	PLA2G4A	PLA2G4A
SRGN																					MS4A6B	PLEK	PLEK
TEX14																					MS4A6C	PPIB	PPIB
TMSB10																					MS4A6D	PPP1R21	PPP1R21
TMSB4X																					MSN	PRDX1	PRDX1
TOMM7																					MSR1	PRDX5	PRDX5
TPT1																					MT-CO1	PSMA6	PSMA6
TREM2																					MT-CYTB	PSMA7	PSMA7
TSPO																					MT-ND1	PSMC1	PSMC1
TUBA1B																					MT-ND5	PSMC2	PSMC2
TXNRD1																					MT-RNR1	PSMC3	PSMC3
TYROBP																					MT1	PSMC5	PSMC5
UBA52																					MTHFD2	PSMD12	PSMD12
UBC																					MYBBP1A	PSMD14	PSMD14
VSIR																					MYO9A	PSMD4	PSMD4
XPO5																					N4BP1	PSME1	PSME1
YBX1																					NAA25	PSME2	PSME2
ZFP36																					NAAA	PTPN1	PTPN1
ZFP36L1																					NAIP2	PTPN6	PTPN6
ZFP36L2																					NCF1	PTPRC	PTPRC
ZNF90																					NCL	PYHIN1	PYHIN1
																					NDUFA12	RAB32	RAB32
																					NDUFA4	RAN	RAN
																					NEDD8	RANBP1	RANBP1
																					NEMF	LOC694823	RANBP2
																					NFE2L1	RARS	RARS
																					NFKBIA	RASSF4	RASSF4
																					NFKBIZ	RBM26	RBM26
																					NIACR1	RBPJ	RBPJ
																					NIN	RNF149	RNF149
																					NKTR	RNF169	RNF169
																					NLRP3	RNPEP	RNPEP
																					NME1	RPF2	RPF2
																					NOLC1	RPL10A	RPL10A
																					NOP14	RPL13A	RPL13A
																					NOP56	RPL14	RPL14
																					NOP58	RPL22	RPL22
																					NPM1	RPL22L1	RPL22L1
																					NUCB2	RPL26	RPL26
																					NUFIP2	RPL3	RPL3
																					OGFRL1	RPL32	RPL32
																					P4HB	RPL35	RPL35
																					PA2G4	RPL38	RPL38
																					PABPC1	RPL4	RPL4
																					PARP14	RPL41	RPL41
																					PDIA3	RPL6	RPL6
																					PDIA4	RPL8	RPL8
																					PDIA6	RPLP0	RPLP0
																					PELI1	RPLP2	RPLP2
																					PFN1	RPN1	RPN1
																					PILRA	RPN2	RPN2
																					PIRB	RPS11	RPS11
																					PITPNA	RPS15A	RPS15A
																					PKM	RPS18	RPS18
																					PLA2G4A	RPS19	RPS19
																					PLEK	RPS2	RPS2
																					POSTN	RPS20	RPS20
																					PPIB	RPS25	RPS25
																					PPP1R21	RPS26	RPS26
																					PRDX1	RPS27L	RPS27L
																					PRDX5	RPS3	RPS3
																					PSMA6	RPS4X	RPS4X
																					PSMA7	RPS5	RPS5
																					PSMC1	RPS7	RPS7
																					PSMC2	RPS8	RPS8
																					PSMC3	RPS9	RPS9
																					PSMC5	RPSA	RPSA
																					PSMD12	RRBP1	RRBP1
																					PSMD14	RRS1	RRS1
																					PSMD4	RTCB	RTCB
																					PSME1	RTP4	RTP4
																					PSME2	SAMD9L	SAMD9L
																					PTPLB	SAMHD1	SAMHD1
																					PTPN1	SDAD1	SDAD1
																					PTPN6	SDF2L1	SDF2L1
																					PTPRC	SEC61B	SEC61B
																					PYHIN1	SERBP1	SERBP1
																					RAB32	SERP1	SERP1
																					RAN	SET	SET
																					RANBP1	SHISA5	SHISA5
																					RANBP2	SKAP2	SKAP2
																					RARS	SLA	SLA
																					RASSF4	SLC25A5	SLC25A5
																					RBM26	SLC31A2	SLC31A2
																					RBPJ	SLC39A14	SLC39A14
																					RNF149	SLC3A2	SLC3A2
																					RNF169	SLFN5	SLFN5
																					RNPEP	SLK	SLK
																					RPF2	SMARCAD1	SMARCAD1
																					RPL10A	SMC1A	SMC1A
																					RPL13A	SNRPD3	SNRPD3
																					RPL14	SNX1	SNX1
																					RPL22	SNX10	SNX10
																					RPL22L1	SOAT1	SOAT1
																					RPL26	SOCS3	SOCS3
																					RPL3	SOD2	SOD2
																					RPL32	SP100	SP100
																					RPL35	SPCS2	SPCS2
																					RPL38	SPINT1	SPINT1
																					RPL4	SRGN	SRGN
																					RPL41	SSR2	SSR2
																					RPL6	SSR4	SSR4
																					RPL8	STAT1	STAT1
																					RPLP0	STIP1	STIP1
																					RPLP2	SYNCRIP	SYNCRIP
																					RPN1	TAF1D	TAF1D
																					RPN2	TAGLN2	TAGLN2
																					RPS11	TANK	TANK
																					RPS15A	TARS	TARS
																					RPS18	TCP1	TCP1
																					RPS19	TET2	TET2
																					RPS2	TGFBI	TGFBI
																					RPS20	THRAP3	THRAP3
																					RPS25	TLN1	TLN1
																					RPS26	TLR2	TLR2
																					RPS27L	TM9SF3	TM9SF3
																					RPS3	TMED10	TMED10
																					RPS3A1	TMED5	TMED5
																					RPS4X	TMED9	TMED9
																					RPS5	TNF	TNF
																					RPS7	TNIP2	TNIP2
																					RPS8	TPD52	TPD52
																					RPS9	TPM4	TPM4
																					RPSA	TPR	TPR
																					RRBP1	TRIP11	TRIP11
																					RRS1	TSPO	TSPO
																					RTCB	TXNRD1	TXNRD1
																					RTP4	UBA52	UBA52
																					SAA3	UBE2K	UBE2K
																					SAMD9L	UQCRQ	UQCRQ
																					SAMHD1	UTP14A	UTP14A
																					SDAD1	VARS	VARS
																					SDC4	VPS13C	VPS13C
																					SDF2L1	WDR3	WDR3
																					SEC61B	WDR43	WDR43
																					SERBP1	WNK1	WNK1
																					SERP1	XAF1	XAF1
																					SET	XBP1	XBP1
																					SHISA5	XRN2	XRN2
																					SKAP2	YBX1	YBX1
																					SLA	ZBP1	ZBP1
																					SLC25A5
																					SLC31A2
																					SLC39A14
																					SLC3A2
																					SLFN2
																					SLFN5
																					SLFN8
																					SLK
																					SMARCAD1
																					SMC1A
																					SNHG5
																					SNORD13
																					SNRPD3
																					SNX1
																					SNX10
																					SOAT1
																					SOCS3
																					SOD2
																					SP100
																					SPCS2
																					SPINT1
																					SRGN
																					SSR2
																					SSR4
																					STAT1
																					STIP1
																					SUPT16
																					SYNCRIP
																					TAF1D
																					TAGLN2
																					TANK
																					TARS
																					TCP1
																					TET2
																					TGFBI
																					THRAP3
																					TLN1
																					TLR2
																					TM9SF3
																					TMED10
																					TMED5
																					TMED9
																					TMEM167
																					TNF
																					TNIP2
																					TOMM70A
																					TPD52
																					TPM4
																					TPR
																					TRIM30A
																					TRIP11
																					TSPO
																					TUBB5
																					TXNRD1
																					UBA52
																					UBE2K
																					UQCRQ
																					UTP14A
																					VARS
																					VIMP
																					VPS13C
																					WDR3
																					WDR43
																					WNK1
																					XAF1
																					XBP1
																					XRN2
																					YBX1
																					ZBP1
